# Supplementary material for: (E)-6-Chloro-2-(furan-2-yl­methyl­idene)-2,3,4,9-tetra­hydro-1H-carbazol-1-one
Source: Acta Crystallogr Sect E Struct Rep Online. 2010 Nov 17;66(Pt 12):o3198. doi: 10.1107/S1600536810046714 (PMC3011405; doi:10.1107/S1600536810046714)
Supplement: Supplementary file 1 [file e-66-o3198-sup1.cif]

##############################################################################
###                                                                        ###
###        Electronic paper (Acta Crystallographica Section E)             ###
###                                                                        ###
##############################################################################
#                                                                            #
# This CIF contains the data in a paper accepted for publication in Acta     #
# Crystallographica Section E. It conforms to the requirements of Notes      #
# for Authors for Section E, and has been peer reviewed under the auspices   #
# of the IUCr Commission on Journals.                                        #
#                                                                            #
# Full details of the Crystallographic Information File format               #
# are given in the paper "The Crystallographic Information File (CIF):       #
# a New Standard Archive File for Crystallography" by S. R. Hall, F. H.      #
# Allen and I. D. Brown [Acta Cryst. (1991), A47, 655-685].                  #
#                                                                            #
# The current version of the core CIF dictionary is obtainable from          #
# ftp://ftp.iucr.org/pub/cif_core.dic. The current version number is 2.4.    #
#                                                                            #
# Software is freely available for graphical display of the structure(s) in  #
# this CIF.  For information consult the CIF home page http://www.iucr.org/  #
# cif/home.html                                                              #
#                                                                            #
# This file may be used for bona fide research purposes within the           #
# scientific community so long as proper attribution is given to the journal # 
# article from which it was obtained.                                        #
#                                                                            #
##############################################################################
                                             
data_global
_audit_creation_method     'PLATON <TABLE ACC> option'
_journal_date_recd_electronic     2010-11-09
_journal_date_accepted     2010-11-11
_journal_name_full     'Acta Crystallographica, Section E'
_journal_year     2010
_journal_volume     66
_journal_issue     12
_journal_page_first     o3198
_journal_page_last     o3198
_journal_paper_category     QO
_journal_coeditor_code     BQ2253
_publ_contact_author_name
;
'A. Thiruvalluvar'
;
_publ_contact_author_address
;
PG Research Department of Physics,
Rajah Serfoji Government College(Autonomous),
Thanjavur - 613 005,
Tamilnadu,
India.
;
_publ_contact_author_email     'thiruvalluvar.a@gmail.com'
_publ_contact_author_fax     'none'
_publ_contact_author_phone     '+91 4362 255490'
_publ_section_title
;\
(<i>E</i>)-6-Chloro-2-(furan-2-ylmethylidene)-2,3,4,9-tetrahydro-1<i>H</i>-\
carbazol-1-one
;
loop_
    _publ_author_name
    _publ_author_footnote
    _publ_author_address
    'Archana, R.' ?
;
PG Research Department of Physics,
Rajah Serfoji Government College (Autonomous),
Thanjavur 613 005,
Tamilnadu,
India
;
    'Yamuna, E.' ?
;
Department of Chemistry,
Bharathiar University,
Coimbatore 641 046,
Tamilnadu,
India
;
    'Rajendra Prasad, K. J.' ?
;
Department of Chemistry,
Bharathiar University,
Coimbatore 641 046,
Tamilnadu,
India
;
    'Thiruvalluvar, A.' ?
;
PG Research Department of Physics,
Rajah Serfoji Government College (Autonomous),
Thanjavur 613 005,
Tamilnadu,
India
;
    'Butcher, R. J.' ?
;
Department of Chemistry,
Howard University,
525 College Street NW,
Washington, DC 20059,
USA
;
data_I
_chemical_name_systematic
;
(<i>E</i>)-6-Chloro-2-(furan-2-ylmethylidene)-2,3,4,9-tetrahydro-
1<i>H</i>-carbazol-1-one
;
_chemical_name_common     carbazole
_chemical_formula_moiety     'C17 H12 Cl N O2'
_chemical_formula_sum     'C17 H12 Cl N O2'
_chemical_formula_structural     'C17 H12 Cl N O2'
_chemical_formula_iupac     'C17 H12 Cl N O2'
_chemical_formula_weight     297.73
_chemical_melting_point     501
_symmetry_cell_setting     monoclinic
_symmetry_space_group_name_H-M     'P 21/c'
_symmetry_space_group_name_Hall     '-P 2ybc'
loop_
    _symmetry_equiv_pos_site_id
    _symmetry_equiv_pos_as_xyz
    1 x,y,z
    2 -x,1/2+y,1/2-z
    3 -x,-y,-z
    4 x,1/2-y,1/2+z
_cell_length_a     15.0985(2)
_cell_length_b     6.15530(10)
_cell_length_c     15.3887(2)
_cell_angle_alpha     90
_cell_angle_beta     104.3190(10)
_cell_angle_gamma     90
_cell_volume     1385.73(3)
_cell_formula_units_Z     4
_cell_measurement_reflns_used     6923
_cell_measurement_theta_min     4.7254
_cell_measurement_theta_max     75.4368
_cell_measurement_temperature     295(2)
_cell_special_details
;
;
_exptl_crystal_description     'prism'
_exptl_crystal_colour     'pale-yellow'
_exptl_crystal_size_max     0.48
_exptl_crystal_size_mid     0.34
_exptl_crystal_size_min     0.12
_exptl_crystal_size_rad     ?
_exptl_crystal_density_diffrn     1.427
_exptl_crystal_density_meas     ?
_exptl_crystal_density_method     'Not Measured'
_exptl_crystal_F_000     616
_exptl_absorpt_coefficient_mu     2.470
_exptl_absorpt_correction_type     multi-scan
_exptl_absorpt_process_details
;
(CrysAlis PRO; Oxford Diffraction, 2010)
;
_exptl_absorpt_correction_T_min     0.38930
_exptl_absorpt_correction_T_max     1.00000
_exptl_special_details
;
;
_diffrn_ambient_temperature     295(2)
_diffrn_radiation_type     CuK\a
_diffrn_radiation_wavelength     1.54184
_diffrn_radiation_source     'Enhance (Cu) X-ray Source'
_diffrn_radiation_monochromator     graphite
_diffrn_measurement_device_type     'Oxford Diffraction Xcalibur Ruby Gemini'
_diffrn_measurement_method     \w
_diffrn_detector_area_resol_mean     10.5081
_diffrn_reflns_number     8660
_diffrn_reflns_av_R_equivalents     0.0255
_diffrn_reflns_av_sigmaI/netI     0.0201
_diffrn_reflns_theta_min     5.94
_diffrn_reflns_theta_max     75.62
_diffrn_reflns_theta_full     67.50
_diffrn_measured_fraction_theta_max     0.984
_diffrn_measured_fraction_theta_full     0.999
_diffrn_reflns_limit_h_min     -18
_diffrn_reflns_limit_h_max     18
_diffrn_reflns_limit_k_min     -5
_diffrn_reflns_limit_k_max     7
_diffrn_reflns_limit_l_min     -19
_diffrn_reflns_limit_l_max     18
_refine_special_details
;
Refinement of <i>F</i>^2^ against ALL reflections. The weighted <i>R</i>-factor
<i>wR</i> and goodness of fit <i>S</i> are based on <i>F</i>^2^, conventional
<i>R</i>-factors <i>R</i> are based on <i>F</i>, with <i>F</i> set to zero for
negative <i>F</i>^2^. The threshold expression of <i>F</i>^2^ >
2\s(<i>F</i>^2^) is used only for calculating <i>R</i>-factors(gt) <i>etc</i>.
and is not relevant to the choice of reflections for refinement.
<i>R</i>-factors based on <i>F</i>^2^ are statistically about twice as large
as those based on <i>F</i>, and <i>R</i>- factors based on ALL data will be
even larger.
;
_reflns_number_total     2834
_reflns_number_gt     2676
_reflns_threshold_expression     I>2\s(I)
_refine_ls_structure_factor_coef     Fsqd
_refine_ls_matrix_type     full
_refine_ls_R_factor_all     0.0490
_refine_ls_R_factor_gt     0.0473
_refine_ls_wR_factor_gt     0.1369
_refine_ls_wR_factor_ref     0.1392
_refine_ls_goodness_of_fit_ref     1.099
_refine_ls_restrained_S_all     1.099
_refine_ls_number_reflns     2834
_refine_ls_number_parameters     194
_refine_ls_number_restraints     0
_refine_ls_hydrogen_treatment     mixed
_refine_ls_weighting_scheme     calc
_refine_ls_weighting_details
         'calc w=1/[\s^2^(Fo^2^)+(0.0845P)^2^+0.2640P] where P=(Fo^2^+2Fc^2^)/3'
_atom_sites_solution_hydrogens     geom
_atom_sites_solution_primary     direct
_atom_sites_solution_secondary     difmap
_refine_ls_shift/su_max     0.001
_refine_ls_shift/su_max_lt     0.001
_refine_ls_shift/su_mean     0.000
_refine_diff_density_max     0.280
_refine_diff_density_min     -0.275
_refine_ls_extinction_method     none
_refine_ls_extinction_coef     ?
loop_
    _atom_type_symbol
    _atom_type_description
    _atom_type_scat_dispersion_real
    _atom_type_scat_dispersion_imag
    _atom_type_scat_source
    C C 0.0181 0.0091 ' International Tables Vol C Tables 4.2.6.8 and 6.1.1.4'
    H H 0.0000 0.0000 ' International Tables Vol C Tables 4.2.6.8 and 6.1.1.4'
    Cl Cl 0.3639 0.7018 ' International Tables Vol C Tables 4.2.6.8 and 6.1.1.4'
    N N 0.0311 0.0180 ' International Tables Vol C Tables 4.2.6.8 and 6.1.1.4'
    O O 0.0492 0.0322 ' International Tables Vol C Tables 4.2.6.8 and 6.1.1.4'
_computing_data_collection     'CrysAlis PRO (Oxford Diffraction, 2010)'
_computing_cell_refinement     'CrysAlis PRO (Oxford Diffraction, 2010)'
_computing_data_reduction     'CrysAlis PRO (Oxford Diffraction, 2010)'
_computing_structure_solution     'SHELXS97 (Sheldrick, 2008)'
_computing_structure_refinement     'SHELXL97 (Sheldrick, 2008)'
_computing_molecular_graphics
                              'ORTEP-3 (Farrugia, 1997) and PLATON (Spek, 2009)'
_computing_publication_material     'PLATON (Spek, 2009)'
loop_
    _atom_site_type_symbol
    _atom_site_label
    _atom_site_fract_x
    _atom_site_fract_y
    _atom_site_fract_z
    _atom_site_U_iso_or_equiv
    _atom_site_thermal_displace_type
    _atom_site_calc_flag
    _atom_site_refinement_flags
    _atom_site_occupancy
    Cl Cl6 -0.40900(3) 0.76934(9) 0.02641(5) 0.0804(2) Uani d . 1.000
    O O1 0.10076(8) 0.13185(18) 0.07979(8) 0.0510(3) Uani d . 1.000
    O O11 0.38257(9) 0.4505(3) 0.24198(10) 0.0751(5) Uani d . 1.000
    N N9 -0.09205(9) 0.2203(2) 0.03653(8) 0.0441(4) Uani d . 1.000
    C C1 0.07175(10) 0.2982(2) 0.10858(9) 0.0376(4) Uani d . 1.000
    C C2 0.13341(10) 0.4564(2) 0.16694(8) 0.0383(4) Uani d . 1.000
    C C3 0.09534(11) 0.6580(2) 0.20028(10) 0.0457(4) Uani d . 1.000
    C C4 -0.00564(12) 0.7036(3) 0.17066(13) 0.0560(5) Uani d . 1.000
    C C4A -0.06155(10) 0.5338(2) 0.11436(8) 0.0373(4) Uani d . 1.000
    C C4B -0.15750(10) 0.5216(2) 0.07663(9) 0.0394(4) Uani d . 1.000
    C C5 -0.23081(11) 0.6625(3) 0.07672(10) 0.0476(5) Uani d . 1.000
    C C6 -0.31602(11) 0.5984(3) 0.02964(12) 0.0535(5) Uani d . 1.000
    C C7 -0.33227(11) 0.3997(3) -0.01636(12) 0.0559(5) Uani d . 1.000
    C C8 -0.26184(12) 0.2604(3) -0.01737(11) 0.0524(5) Uani d . 1.000
    C C8A -0.17369(10) 0.3230(3) 0.02874(9) 0.0420(4) Uani d . 1.000
    C C9A -0.02410(10) 0.3493(2) 0.08760(8) 0.0374(4) Uani d . 1.000
    C C10 0.22300(11) 0.4106(3) 0.18622(10) 0.0463(4) Uani d . 1.000
    C C12 0.44470(14) 0.5930(5) 0.28938(17) 0.0812(8) Uani d . 1.000
    C C13 0.40378(15) 0.7606(4) 0.31507(16) 0.0731(7) Uani d . 1.000
    C C14 0.30864(14) 0.7275(3) 0.28188(14) 0.0621(6) Uani d . 1.000
    C C15 0.29763(11) 0.5361(3) 0.23740(10) 0.0496(5) Uani d . 1.000
    H H3A 0.12689 0.78195 0.18310 0.0548 Uiso calc R 1.000
    H H3B 0.11173 0.65244 0.26529 0.0548 Uiso calc R 1.000
    H H4A -0.01436 0.83906 0.13742 0.0672 Uiso calc R 1.000
    H H4B -0.02855 0.72442 0.22366 0.0672 Uiso calc R 1.000
    H H5 -0.22178 0.79380 0.10752 0.0571 Uiso calc R 1.000
    H H7 -0.39159 0.36229 -0.04650 0.0671 Uiso calc R 1.000
    H H8 -0.27226 0.12849 -0.04769 0.0629 Uiso calc R 1.000
    H H9 -0.0853(14) 0.102(4) 0.0073(14) 0.060(5) Uiso d . 1.000
    H H10 0.23867 0.28020 0.16336 0.0556 Uiso calc R 1.000
    H H12 0.50773 0.57447 0.30194 0.0974 Uiso calc R 1.000
    H H13 0.43190 0.87846 0.34865 0.0877 Uiso calc R 1.000
    H H14 0.26237 0.82010 0.28928 0.0746 Uiso calc R 1.000
loop_
    _atom_site_aniso_label
    _atom_site_aniso_U_11
    _atom_site_aniso_U_22
    _atom_site_aniso_U_33
    _atom_site_aniso_U_12
    _atom_site_aniso_U_13
    _atom_site_aniso_U_23
    Cl6 0.0463(3) 0.0751(4) 0.1142(5) 0.0130(2) 0.0090(3) 0.0023(3)
    O1 0.0491(6) 0.0413(6) 0.0619(6) 0.0001(4) 0.0123(5) -0.0157(5)
    O11 0.0436(7) 0.0848(10) 0.0917(10) 0.0015(6) 0.0071(6) -0.0262(8)
    N9 0.0461(7) 0.0415(6) 0.0439(6) -0.0039(5) 0.0094(5) -0.0113(5)
    C1 0.0457(8) 0.0334(6) 0.0347(6) -0.0031(5) 0.0121(5) -0.0023(5)
    C2 0.0441(7) 0.0355(7) 0.0357(6) -0.0033(5) 0.0106(5) -0.0015(5)
    C3 0.0483(8) 0.0383(7) 0.0485(8) -0.0044(6) 0.0084(6) -0.0116(6)
    C4 0.0495(9) 0.0438(8) 0.0696(10) 0.0021(7) 0.0049(8) -0.0228(7)
    C4A 0.0427(7) 0.0362(7) 0.0326(6) -0.0011(5) 0.0088(5) 0.0002(5)
    C4B 0.0432(7) 0.0401(7) 0.0348(6) -0.0018(5) 0.0094(5) 0.0009(5)
    C5 0.0476(8) 0.0445(8) 0.0502(8) 0.0019(6) 0.0113(6) -0.0001(6)
    C6 0.0438(8) 0.0574(9) 0.0578(9) 0.0045(7) 0.0097(7) 0.0074(7)
    C7 0.0424(8) 0.0650(10) 0.0563(9) -0.0074(7) 0.0044(7) -0.0001(8)
    C8 0.0491(9) 0.0553(9) 0.0501(8) -0.0104(7) 0.0070(7) -0.0082(7)
    C8A 0.0445(8) 0.0439(7) 0.0372(6) -0.0037(6) 0.0093(5) -0.0017(5)
    C9A 0.0449(7) 0.0358(7) 0.0316(6) -0.0045(5) 0.0094(5) -0.0030(5)
    C10 0.0467(8) 0.0452(8) 0.0473(7) -0.0023(6) 0.0120(6) -0.0080(6)
    C12 0.0431(9) 0.1089(19) 0.0868(14) -0.0143(11) 0.0071(9) -0.0239(14)
    C13 0.0570(11) 0.0854(14) 0.0749(12) -0.0234(10) 0.0127(9) -0.0238(11)
    C14 0.0527(10) 0.0670(11) 0.0673(10) -0.0102(8) 0.0160(8) -0.0205(9)
    C15 0.0418(8) 0.0585(9) 0.0484(8) -0.0023(7) 0.0112(6) -0.0053(7)
_geom_special_details
;
Bond distances, angles <i>etc</i>. have been calculated using the rounded
fractional coordinates. All su's are estimated from the variances of the
(full) variance-covariance matrix. The cell e.s.d.'s are taken into account in
the estimation of distances, angles and torsion angles
;
loop_
    _geom_bond_atom_site_label_1
    _geom_bond_atom_site_label_2
    _geom_bond_site_symmetry_1
    _geom_bond_site_symmetry_2
    _geom_bond_distance
    _geom_bond_publ_flag
    Cl6 C6 . . 1.7452(18) no
    O1 C1 . . 1.2380(17) no
    O11 C12 . . 1.358(3) no
    O11 C15 . . 1.372(2) no
    N9 C8A . . 1.364(2) no
    N9 C9A . . 1.3791(19) no
    N9 H9 . . 0.88(2) no
    C1 C9A . . 1.438(2) no
    C1 C2 . . 1.4859(19) no
    C2 C3 . . 1.5098(19) no
    C2 C10 . . 1.341(2) no
    C3 C4 . . 1.506(3) no
    C4 C4A . . 1.481(2) no
    C4A C4B . . 1.423(2) no
    C4A C9A . . 1.3763(18) no
    C4B C8A . . 1.417(2) no
    C4B C5 . . 1.407(2) no
    C5 C6 . . 1.369(2) no
    C6 C7 . . 1.404(3) no
    C7 C8 . . 1.369(3) no
    C8 C8A . . 1.399(2) no
    C10 C15 . . 1.431(2) no
    C12 C13 . . 1.313(4) no
    C13 C14 . . 1.415(3) no
    C14 C15 . . 1.352(3) no
    C3 H3A . . 0.9700 no
    C3 H3B . . 0.9700 no
    C4 H4A . . 0.9700 no
    C4 H4B . . 0.9700 no
    C5 H5 . . 0.9300 no
    C7 H7 . . 0.9300 no
    C8 H8 . . 0.9300 no
    C10 H10 . . 0.9300 no
    C12 H12 . . 0.9300 no
    C13 H13 . . 0.9300 no
    C14 H14 . . 0.9300 no
loop_
    _geom_contact_atom_site_label_1
    _geom_contact_atom_site_label_2
    _geom_contact_distance
    _geom_contact_site_symmetry_1
    _geom_contact_site_symmetry_2
    _geom_contact_publ_flag
    Cl6 C12 3.613(3) . 2_555 no
    O1 N9 2.8733(19) . . no
    O1 N9 2.7935(17) . 3_555 no
    O1 H3A 2.6500 . 1_545 no
    O1 H9 2.76(2) . . no
    O1 H10 2.3400 . . no
    O1 H4A 2.8000 . 1_545 no
    O1 H9 1.94(2) . 3_555 no
    N9 O1 2.8733(19) . . no
    N9 O1 2.7935(17) . 3_555 no
    N9 H4A 2.9000 . 1_545 no
    C1 C4A 3.5499(18) . 3_565 no
    C1 C4B 3.585(2) . 3_565 no
    C2 C8A 3.4910(19) . 3_565 no
    C3 C14 3.183(3) . . no
    C4A C1 3.5499(18) . 3_565 no
    C4B C1 3.585(2) . 3_565 no
    C7 C15 3.589(2) . 3_565 no
    C8 C10 3.457(2) . 3_565 no
    C8 C15 3.524(2) . 3_565 no
    C8A C2 3.4910(19) . 3_565 no
    C9A C9A 3.4944(18) . 3_565 no
    C10 C8 3.457(2) . 3_565 no
    C12 Cl6 3.613(3) . 2_545 no
    C14 C3 3.183(3) . . no
    C15 C8 3.524(2) . 3_565 no
    C15 C7 3.589(2) . 3_565 no
    C1 H4B 2.8500 . 2_545 no
    C1 H9 3.08(2) . 3_555 no
    C2 H4B 2.9500 . 2_545 no
    C3 H14 2.7400 . . no
    C5 H14 3.0700 . 2_545 no
    C9A H4B 2.9200 . 2_545 no
    C14 H3A 2.8100 . . no
    C14 H3B 2.9600 . . no
    C15 H3B 3.0300 . . no
    C15 H3A 2.9300 . . no
    H3A O1 2.6500 . 1_565 no
    H3A C14 2.8100 . . no
    H3A C15 2.9300 . . no
    H3A H14 2.2900 . . no
    H3B C14 2.9600 . . no
    H3B C15 3.0300 . . no
    H3B H14 2.4400 . . no
    H4A O1 2.8000 . 1_565 no
    H4A N9 2.9000 . 1_565 no
    H4A H9 2.5900 . 1_565 no
    H4B C1 2.8500 . 2_555 no
    H4B C2 2.9500 . 2_555 no
    H4B C9A 2.9200 . 2_555 no
    H9 O1 2.76(2) . . no
    H9 H4A 2.5900 . 1_545 no
    H9 O1 1.94(2) . 3_555 no
    H9 C1 3.08(2) . 3_555 no
    H10 O1 2.3400 . . no
    H14 C3 2.7400 . . no
    H14 H3A 2.2900 . . no
    H14 H3B 2.4400 . . no
    H14 C5 3.0700 . 2_555 no
loop_
    _geom_angle_atom_site_label_1
    _geom_angle_atom_site_label_2
    _geom_angle_atom_site_label_3
    _geom_angle_site_symmetry_1
    _geom_angle_site_symmetry_2
    _geom_angle_site_symmetry_3
    _geom_angle
    _geom_angle_publ_flag
    C12 O11 C15 . . . 107.00(18) no
    C8A N9 C9A . . . 108.18(12) no
    C9A N9 H9 . . . 127.4(14) no
    C8A N9 H9 . . . 123.9(14) no
    O1 C1 C9A . . . 121.75(13) no
    O1 C1 C2 . . . 122.28(14) no
    C2 C1 C9A . . . 115.97(11) no
    C3 C2 C10 . . . 123.06(13) no
    C1 C2 C3 . . . 120.65(13) no
    C1 C2 C10 . . . 116.28(13) no
    C2 C3 C4 . . . 119.50(13) no
    C3 C4 C4A . . . 115.69(14) no
    C4B C4A C9A . . . 106.65(11) no
    C4 C4A C4B . . . 130.64(13) no
    C4 C4A C9A . . . 122.71(14) no
    C5 C4B C8A . . . 119.86(14) no
    C4A C4B C5 . . . 133.55(13) no
    C4A C4B C8A . . . 106.56(12) no
    C4B C5 C6 . . . 117.29(16) no
    C5 C6 C7 . . . 122.82(16) no
    Cl6 C6 C5 . . . 119.03(14) no
    Cl6 C6 C7 . . . 118.15(13) no
    C6 C7 C8 . . . 120.79(16) no
    C7 C8 C8A . . . 117.78(16) no
    N9 C8A C8 . . . 130.00(16) no
    C4B C8A C8 . . . 121.44(15) no
    N9 C8A C4B . . . 108.55(13) no
    C1 C9A C4A . . . 125.36(12) no
    N9 C9A C1 . . . 124.59(12) no
    N9 C9A C4A . . . 110.05(13) no
    C2 C10 C15 . . . 128.47(16) no
    O11 C12 C13 . . . 110.8(2) no
    C12 C13 C14 . . . 106.8(2) no
    C13 C14 C15 . . . 107.15(18) no
    C10 C15 C14 . . . 136.93(18) no
    O11 C15 C10 . . . 114.82(16) no
    O11 C15 C14 . . . 108.20(16) no
    C2 C3 H3A . . . 107.00 no
    C2 C3 H3B . . . 107.00 no
    C4 C3 H3A . . . 107.00 no
    C4 C3 H3B . . . 107.00 no
    H3A C3 H3B . . . 107.00 no
    C3 C4 H4A . . . 108.00 no
    C3 C4 H4B . . . 108.00 no
    C4A C4 H4A . . . 108.00 no
    C4A C4 H4B . . . 108.00 no
    H4A C4 H4B . . . 107.00 no
    C4B C5 H5 . . . 121.00 no
    C6 C5 H5 . . . 121.00 no
    C6 C7 H7 . . . 120.00 no
    C8 C7 H7 . . . 120.00 no
    C7 C8 H8 . . . 121.00 no
    C8A C8 H8 . . . 121.00 no
    C2 C10 H10 . . . 116.00 no
    C15 C10 H10 . . . 116.00 no
    O11 C12 H12 . . . 125.00 no
    C13 C12 H12 . . . 125.00 no
    C12 C13 H13 . . . 127.00 no
    C14 C13 H13 . . . 127.00 no
    C13 C14 H14 . . . 126.00 no
    C15 C14 H14 . . . 126.00 no
loop_
    _geom_torsion_atom_site_label_1
    _geom_torsion_atom_site_label_2
    _geom_torsion_atom_site_label_3
    _geom_torsion_atom_site_label_4
    _geom_torsion_site_symmetry_1
    _geom_torsion_site_symmetry_2
    _geom_torsion_site_symmetry_3
    _geom_torsion_site_symmetry_4
    _geom_torsion
    _geom_torsion_publ_flag
    C15 O11 C12 C13 . . . . 0.5(3) no
    C12 O11 C15 C10 . . . . 177.58(17) no
    C12 O11 C15 C14 . . . . -0.2(2) no
    C9A N9 C8A C4B . . . . -0.48(16) no
    C9A N9 C8A C8 . . . . 178.81(16) no
    C8A N9 C9A C1 . . . . -178.29(13) no
    C8A N9 C9A C4A . . . . 1.07(15) no
    O1 C1 C2 C3 . . . . 179.69(13) no
    O1 C1 C2 C10 . . . . 0.7(2) no
    C9A C1 C2 C3 . . . . -0.52(18) no
    C9A C1 C2 C10 . . . . -179.50(13) no
    O1 C1 C9A N9 . . . . 1.5(2) no
    O1 C1 C9A C4A . . . . -177.73(13) no
    C2 C1 C9A N9 . . . . -178.27(12) no
    C2 C1 C9A C4A . . . . 2.48(19) no
    C1 C2 C3 C4 . . . . -2.7(2) no
    C10 C2 C3 C4 . . . . 176.20(15) no
    C1 C2 C10 C15 . . . . 177.45(15) no
    C3 C2 C10 C15 . . . . -1.5(2) no
    C2 C3 C4 C4A . . . . 4.0(2) no
    C3 C4 C4A C4B . . . . 178.72(14) no
    C3 C4 C4A C9A . . . . -2.3(2) no
    C4 C4A C4B C5 . . . . 2.1(3) no
    C4 C4A C4B C8A . . . . 179.97(15) no
    C9A C4A C4B C5 . . . . -176.98(15) no
    C9A C4A C4B C8A . . . . 0.88(15) no
    C4 C4A C9A N9 . . . . 179.63(13) no
    C4 C4A C9A C1 . . . . -1.0(2) no
    C4B C4A C9A N9 . . . . -1.21(15) no
    C4B C4A C9A C1 . . . . 178.14(12) no
    C4A C4B C5 C6 . . . . 177.85(15) no
    C8A C4B C5 C6 . . . . 0.2(2) no
    C4A C4B C8A N9 . . . . -0.25(16) no
    C4A C4B C8A C8 . . . . -179.62(14) no
    C5 C4B C8A N9 . . . . 177.96(13) no
    C5 C4B C8A C8 . . . . -1.4(2) no
    C4B C5 C6 Cl6 . . . . -179.12(12) no
    C4B C5 C6 C7 . . . . 1.1(3) no
    Cl6 C6 C7 C8 . . . . 179.00(14) no
    C5 C6 C7 C8 . . . . -1.2(3) no
    C6 C7 C8 C8A . . . . -0.1(3) no
    C7 C8 C8A N9 . . . . -177.91(16) no
    C7 C8 C8A C4B . . . . 1.3(2) no
    C2 C10 C15 O11 . . . . -177.11(16) no
    C2 C10 C15 C14 . . . . -0.1(3) no
    O11 C12 C13 C14 . . . . -0.5(3) no
    C12 C13 C14 C15 . . . . 0.4(3) no
    C13 C14 C15 O11 . . . . -0.1(2) no
    C13 C14 C15 C10 . . . . -177.2(2) no
loop_
    _geom_hbond_atom_site_label_D
    _geom_hbond_atom_site_label_H
    _geom_hbond_atom_site_label_A
    _geom_hbond_site_symmetry_A
    _geom_hbond_distance_DH
    _geom_hbond_distance_HA
    _geom_hbond_distance_DA
    _geom_hbond_angle_DHA
    _geom_hbond_publ_flag
    N9 H9 O1 3_555 0.88(2) 1.94(2) 2.7935(17) 164(2) yes
