# Supplementary material for: (E)-6-Chloro-2-(furan-2-yl­methyl­idene)-2,3,4,9-tetra­hydro-1H-carbazol-1-one
Source: Acta Crystallogr Sect E Struct Rep Online. 2010 Nov 17;66(Pt 12):o3198. doi: 10.1107/S1600536810046714 (PMC3011405; doi:10.1107/S1600536810046714)
Supplement: Supplementary file 2 [file e-66-o3198-Isup2.hkl]

#
# h,k,l, Fc-squared, Fo-squared, sigma(Fo-squared) and status flag
#
data_I
_shelx_title ' cfa in P 21/c Z=4 C17H12CLNO2'
_shelx_refln_list_code          4
_shelx_F_calc_maximum      135.34
_exptl_crystal_F_000       616.00
_reflns_d_resolution_high  0.7959
 
loop_
 _symmetry_equiv_pos_as_xyz
 'x, y, z'
 '-x, y+1/2, -z+1/2'
 '-x, -y, -z'
 'x, -y-1/2, z-1/2'
 
_cell_length_a    15.0985
_cell_length_b     6.1553
_cell_length_c    15.3887
_cell_angle_alpha  90.000
_cell_angle_beta  104.319
_cell_angle_gamma  90.000
 
_shelx_F_squared_multiplier     1.000
 
loop_
 _refln_index_h
 _refln_index_k
 _refln_index_l
 _refln_F_squared_calc
 _refln_F_squared_meas
 _refln_F_squared_sigma
 _refln_observed_status
   2   0   0       68.04       72.51      1.63 o
   3   0   0     3036.50     2949.67     12.57 o
   4   0   0     5498.73     4973.09     18.73 o
   5   0   0       71.11       68.20      3.91 o
   6   0   0     5840.26     5460.34     70.29 o
   7   0   0      765.57      808.32      6.65 o
   8   0   0       47.84       53.31      1.89 o
   9   0   0       14.19        7.00      2.03 o
  10   0   0     1870.61     1950.31     18.65 o
  11   0   0      373.58      407.31      9.06 o
  12   0   0      779.51      754.92      9.02 o
  13   0   0      356.40      327.35      6.02 o
  14   0   0       75.34       80.98      2.98 o
  15   0   0        0.98        0.66      0.26 o
  16   0   0       85.45      100.04      2.40 o
  17   0   0       11.10       13.23      0.61 o
   1   1   0       87.67       88.43      1.17 o
   2   1   0      349.25      348.46      2.53 o
   3   1   0     1024.88     1123.41      5.90 o
   4   1   0     1934.78     1881.48     10.57 o
   5   1   0      289.69      283.26      4.35 o
   6   1   0     1890.12     2021.76     11.96 o
   7   1   0     1180.24     1249.76      9.75 o
   8   1   0       72.86       61.57      1.96 o
   9   1   0      129.67      112.81      2.29 o
  10   1   0      373.71      400.90      4.48 o
  11   1   0        0.42        1.81      0.58 o
  12   1   0      698.18      693.07     42.43 o
  13   1   0        2.60        1.44      0.30 o
  14   1   0      140.24      119.38      3.44 o
  15   1   0       98.14       93.95      2.19 o
  16   1   0       20.08       15.36      0.50 o
  17   1   0        0.06        0.30      0.14 o
  18   1   0       60.47       73.68      1.64 o
   0   2   0     5885.59     4855.35    293.36 o
   1   2   0        5.16        3.75      0.29 o
   2   2   0      907.66      893.03      5.49 o
   3   2   0      456.89      515.22      6.10 o
   4   2   0       34.33       39.35      1.81 o
   5   2   0      940.70      962.32     28.67 o
   6   2   0     3225.57     3136.04     83.23 o
   7   2   0      282.19      261.92     11.46 o
   8   2   0        0.23        1.17      0.47 o
   9   2   0       10.86       11.24      1.24 o
  10   2   0     1145.87     1158.94      9.15 o
  11   2   0        5.36        3.73      0.42 o
  12   2   0     1094.19      996.70     23.27 o
  13   2   0       89.13       72.14      2.39 o
  14   2   0       42.87       35.68      1.68 o
  15   2   0       30.19       34.12      1.13 o
  16   2   0      117.25      128.52      2.92 o
  17   2   0       49.10       51.35      1.18 o
   1   3   0     1035.17     1209.68     10.82 o
   2   3   0     1662.90     1865.85     26.09 o
   3   3   0      326.40      319.69      5.92 o
   4   3   0      492.03      508.57      7.81 o
   5   3   0      256.55      264.14      5.88 o
   6   3   0       44.62       44.45      2.51 o
   7   3   0      136.81      142.56      4.70 o
   8   3   0      271.91      268.30     10.81 o
   9   3   0      115.59      114.06      1.92 o
  10   3   0      116.00      103.28      1.66 o
  11   3   0       47.68       47.14      1.27 o
  12   3   0       26.55       26.33      1.44 o
  13   3   0       17.50       22.16      1.06 o
  14   3   0      111.29       94.89      2.18 o
  15   3   0       77.31       82.51      1.84 o
  16   3   0        1.61        0.89      0.23 o
   0   4   0      388.26      401.30     26.78 o
   1   4   0      274.74      309.21     18.26 o
   2   4   0       35.78       29.29      2.05 o
   3   4   0       14.66       10.43      1.30 o
   4   4   0      166.79      205.92      5.92 o
   5   4   0      221.45      189.09      5.65 o
   6   4   0      241.22      242.63      3.52 o
   7   4   0      406.06      408.93      4.13 o
   8   4   0        4.91        2.18      0.37 o
   9   4   0      653.26      592.72     25.44 o
  10   4   0       22.09       20.88      1.53 o
  11   4   0       85.00       90.38      2.32 o
  12   4   0       60.11       63.31      1.43 o
  13   4   0        0.99        1.44      0.24 o
  14   4   0       40.35       46.93      1.48 o
  15   4   0       91.65      107.04      4.94 o
   1   5   0       21.50       17.17      0.50 o
   2   5   0        5.16        3.44      0.26 o
   3   5   0      561.94      521.42     10.33 o
   4   5   0      153.48      148.71      2.12 o
   5   5   0       23.71       25.12      0.89 o
   6   5   0      145.64      131.55      4.33 o
   7   5   0       14.22       10.32      0.67 o
   8   5   0      216.13      194.88      6.47 o
   9   5   0        1.16        0.90      0.23 o
  10   5   0        9.18        5.54      0.43 o
  11   5   0        7.32        6.06      0.42 o
  12   5   0        9.24       10.72      0.46 o
  13   5   0        2.49        2.98      0.22 o
  14   5   0       19.17       20.26      0.86 o
   0   6   0        4.47        3.91      0.49 o
   1   6   0      355.41      349.21      4.98 o
   2   6   0       15.99       17.76      0.67 o
   3   6   0       33.64       29.90      0.99 o
   4   6   0        4.35        5.87      0.51 o
   5   6   0        2.67        2.52      0.36 o
   6   6   0       49.26       48.80      1.36 o
   7   6   0       14.99       14.97      0.74 o
   8   6   0        4.39        3.32      0.36 o
   9   6   0        5.77        4.94      0.31 o
  10   6   0        7.83        8.74      0.39 o
  11   6   0       45.98       46.75      1.03 o
   1   7   0        3.67        3.13      0.27 o
   2   7   0       16.88       18.71      0.66 o
   3   7   0        2.58        2.69      0.40 o
   4   7   0        9.00        8.88      0.99 o
   5   7   0        0.22       -0.18      0.23 o
   6   7   0        1.22        0.83      0.22 o
   7   7   0        0.58        0.51      0.16 o
 -18   1   1        7.78       11.04      0.73 o
 -17   1   1        0.12        0.53      0.15 o
 -16   1   1       26.50       24.66      0.86 o
 -15   1   1        1.60        2.82      0.36 o
 -14   1   1       82.00       66.37      1.95 o
 -13   1   1        5.45        7.64      0.64 o
 -12   1   1        0.56        0.97      0.33 o
 -11   1   1        0.28        0.61      0.34 o
 -10   1   1      248.35      259.27      5.34 o
  -9   1   1       37.26       49.76      1.81 o
  -8   1   1      280.92      341.11      4.55 o
  -7   1   1      305.62      317.91      4.14 o
  -6   1   1      699.07      739.94      6.98 o
  -5   1   1        0.24        0.32      0.20 o
  -4   1   1       41.45       40.95      1.62 o
  -3   1   1      743.00      691.54      5.40 o
  -2   1   1     5252.79     4492.64      7.05 o
  -1   1   1     6515.64     5049.90    153.91 o
   0   1   1     8066.92     7448.72    195.14 o
   1   1   1      673.77      678.29      3.23 o
   2   1   1       38.79       45.00      1.99 o
   3   1   1        6.98       15.18      1.18 o
   4   1   1      242.25      236.61      6.66 o
   5   1   1      208.93      246.45      4.02 o
   6   1   1     1918.69     2124.15     27.33 o
   7   1   1      256.81      338.60      3.97 o
   8   1   1       79.85       90.85      2.40 o
   9   1   1        1.17        0.73      0.28 o
  10   1   1      267.77      283.71      6.27 o
  11   1   1      659.59      674.93      7.36 o
  12   1   1       71.24       67.19      2.27 o
  13   1   1      291.26      264.06      3.90 o
  14   1   1       17.78       23.88      0.92 o
  15   1   1       20.02       18.65      1.02 o
  16   1   1        0.01        0.02      0.14 o
  17   1   1        0.66        0.65      0.18 o
 -17   2   1       43.19       47.51      1.19 o
 -16   2   1        0.05        0.59      0.20 o
 -15   2   1       42.00       41.35      1.20 o
 -14   2   1       15.50       16.27      1.00 o
 -13   2   1      280.33      256.24      8.42 o
 -12   2   1       71.60       65.11      2.02 o
 -11   2   1        2.52        1.69      0.55 o
 -10   2   1       58.29       69.47      4.88 o
  -9   2   1      347.93      344.82      6.80 o
  -8   2   1      594.97      650.94     27.44 o
  -7   2   1      123.97      119.09      5.55 o
  -6   2   1       71.69      110.53      3.87 o
  -5   2   1      473.74      468.83     20.66 o
  -4   2   1        9.37       11.30      0.77 o
  -3   2   1      996.33      957.04     10.17 o
  -2   2   1      394.25      352.40      4.70 o
  -1   2   1       78.26       86.21      1.34 o
   0   2   1      333.94      330.30      4.67 o
   1   2   1      112.95      123.90      2.44 o
   2   2   1       83.88      104.66      2.91 o
   3   2   1      802.28      870.30     19.58 o
   4   2   1       13.06       11.95      0.54 o
   5   2   1     2812.55     2903.24     16.61 o
   6   2   1        3.95        5.22      3.69 o
   7   2   1       14.66       32.15      1.54 o
   8   2   1       15.12       18.39      1.61 o
   9   2   1      207.25      208.40      7.29 o
  10   2   1       20.68       27.37      1.06 o
  11   2   1      360.90      363.16      5.52 o
  12   2   1      435.99      390.91     10.74 o
  13   2   1      207.85      195.96      4.44 o
  14   2   1       37.38       39.51      1.20 o
  15   2   1       20.06       20.12      0.79 o
  16   2   1        1.36        0.72      0.19 o
  17   2   1       28.98       30.69      0.85 o
 -17   3   1        1.94        2.34      0.33 o
 -16   3   1       16.20       14.39      0.70 o
 -15   3   1        4.12        4.81      0.50 o
 -14   3   1        8.13        4.91      0.44 o
 -13   3   1        4.05        2.91      0.38 o
 -12   3   1        1.36        3.52      0.38 o
 -11   3   1      107.50      105.40      2.43 o
 -10   3   1      154.54      153.67      3.07 o
  -9   3   1       33.12       36.76      1.09 o
  -8   3   1      185.53      184.74     17.53 o
  -7   3   1        2.24        1.24      0.53 o
  -6   3   1      292.84      284.21      6.34 o
  -5   3   1      476.76      536.61      9.08 o
  -4   3   1     1737.02     1791.28     45.34 o
  -3   3   1      520.46      596.01      8.76 o
  -2   3   1       11.51       16.06      0.82 o
  -1   3   1       29.36       45.85      1.25 o
   0   3   1        9.48        5.00      0.48 o
   1   3   1      109.45       95.95      2.91 o
   2   3   1      664.89      706.62     19.15 o
   3   3   1        1.51        3.63      2.50 o
   4   3   1      767.24      838.07     10.05 o
   5   3   1       40.07       47.83      2.52 o
   6   3   1      335.92      324.87      6.77 o
   7   3   1       38.41       41.75      2.54 o
   8   3   1       42.59       39.84      1.70 o
   9   3   1      303.51      298.88      8.27 o
  10   3   1        0.27        0.77      0.30 o
  11   3   1      296.72      272.82      4.26 o
  12   3   1        3.68        3.80      0.36 o
  13   3   1        0.01        0.32      0.22 o
  14   3   1        6.39        6.36      0.47 o
  15   3   1       21.88       24.05      0.96 o
  16   3   1       16.94       17.82      0.69 o
 -15   4   1        0.64        1.99      0.75 o
 -14   4   1        9.97       10.94      0.64 o
 -13   4   1        6.95        6.28      0.63 o
 -12   4   1        5.07        7.24      0.52 o
 -11   4   1       19.33       22.97      1.19 o
 -10   4   1       41.01       36.57      1.56 o
  -9   4   1      159.14      152.45      3.18 o
  -8   4   1        6.85        5.42      0.45 o
  -7   4   1       18.04       18.31      0.79 o
  -6   4   1        2.94        1.30      0.39 o
  -5   4   1      169.47      177.07      5.50 o
  -4   4   1       63.04       60.39      3.67 o
  -3   4   1      119.30      121.57      6.47 o
  -2   4   1        8.18       17.78      1.29 o
  -1   4   1       67.63       96.50      2.93 o
   0   4   1       86.41       79.39      4.87 o
   1   4   1      353.07      339.56      6.44 o
   2   4   1       29.09       28.01      1.99 o
   3   4   1       54.75       40.67      2.48 o
   4   4   1      362.47      375.61      7.73 o
   5   4   1        1.47        0.14      0.80 o
   6   4   1        3.16        3.95      0.31 o
   7   4   1        0.45        0.46      0.22 o
   8   4   1     1191.60     1131.81      9.59 o
   9   4   1      112.68       98.20      2.66 o
  10   4   1       29.86       30.03      1.42 o
  11   4   1       12.06       12.95      0.74 o
  12   4   1       11.13       12.27      0.55 o
  13   4   1       43.25       43.19      1.04 o
  14   4   1        6.14       10.39      0.88 o
  15   4   1        7.71       11.18      0.42 o
 -14   5   1       13.21       14.49      0.80 o
 -13   5   1       13.09       14.90      0.47 o
 -12   5   1        0.73        0.96      0.18 o
 -11   5   1      113.77      102.48      1.71 o
 -10   5   1      109.47       97.21      2.39 o
  -9   5   1      162.16      136.45      3.06 o
  -8   5   1        0.02        0.00      0.28 o
  -7   5   1        4.57        2.84      0.33 o
  -6   5   1       17.92       12.77      0.64 o
  -5   5   1        8.23        7.98      0.59 o
  -4   5   1      284.02      281.69      3.33 o
  -3   5   1       25.25       24.39      0.88 o
  -2   5   1       12.64       16.12      0.52 o
  -1   5   1      371.01      379.45      3.77 o
   0   5   1        3.18        4.03      0.30 o
   1   5   1      310.26      295.66      2.28 o
   2   5   1        8.62        8.85      0.36 o
   3   5   1      270.38      258.90      3.89 o
   4   5   1       38.65       43.91      1.03 o
   5   5   1        1.22        1.33      0.22 o
   6   5   1       81.36       67.20      2.25 o
   7   5   1       10.19        6.97      0.49 o
   8   5   1        7.04        4.69      0.38 o
   9   5   1        3.56        3.42      0.34 o
  10   5   1       21.83       26.16      1.02 o
  11   5   1       60.71       54.41      2.11 o
  12   5   1        0.28        0.55      0.15 o
  13   5   1        0.07        0.21      0.13 o
 -11   6   1        3.96        4.98      0.56 o
 -10   6   1        1.09        0.92      0.18 o
  -9   6   1        0.63        1.86      0.25 o
  -8   6   1      146.35      142.25      1.91 o
  -7   6   1       25.18       21.11      0.87 o
  -6   6   1       20.26       16.61      0.80 o
  -5   6   1        9.21        7.38      0.55 o
  -4   6   1      582.57      556.13      4.58 o
  -3   6   1      332.70      330.31      4.81 o
  -2   6   1      314.74      317.26      3.32 o
  -1   6   1       37.39       33.96      0.95 o
   0   6   1        1.05        1.17      0.23 o
   1   6   1        5.80        5.29      0.37 o
   2   6   1      338.30      352.67      6.57 o
   3   6   1       13.53       15.92      0.63 o
   4   6   1        0.07        0.06      0.19 o
   5   6   1        0.01       -0.11      0.24 o
   6   6   1       77.12       77.03      1.70 o
   7   6   1        0.91        1.01      0.25 o
   8   6   1        8.70        9.80      0.55 o
   9   6   1        0.56        0.29      0.26 o
  10   6   1        1.53        2.05      0.21 o
  11   6   1        8.60        9.46      0.45 o
  -7   7   1        1.60        1.42      0.21 o
  -6   7   1        7.74        8.16      0.50 o
  -5   7   1       12.24       13.46      0.70 o
  -4   7   1        2.66        2.86      0.40 o
  -3   7   1        1.82        2.43      0.40 o
  -2   7   1        0.06        0.47      0.18 o
  -1   7   1       46.67       51.33      0.94 o
   0   7   1       11.13       13.37      0.50 o
   1   7   1       13.70       12.60      0.48 o
   2   7   1       10.61       11.14      0.51 o
   3   7   1        0.10        0.65      0.26 o
   4   7   1        0.55        0.21      0.34 o
   5   7   1       45.79       48.21      1.40 o
   6   7   1        0.07        0.17      0.16 o
   7   7   1        4.47        5.15      0.31 o
 -18   0   2       62.64       65.24      4.45 o
 -17   0   2       32.10       29.48      2.94 o
 -16   0   2      192.73      184.47      6.22 o
 -15   0   2       39.90       43.22      2.13 o
 -14   0   2      236.73      228.16      5.02 o
 -13   0   2      843.00      726.28      8.93 o
 -12   0   2     2715.03     2677.04     18.64 o
 -11   0   2       41.98       38.55      2.85 o
 -10   0   2       77.37       82.09      3.93 o
  -9   0   2       26.02       30.27      2.30 o
  -8   0   2     4104.85     4419.33     28.27 o
  -7   0   2     1485.71     1822.97      9.84 o
  -6   0   2     3395.57     3550.94     98.37 o
  -5   0   2      353.02      377.31      4.90 o
  -4   0   2       32.85       31.81      1.29 o
  -3   0   2      775.95      829.52      5.77 o
  -2   0   2     1617.54     1692.32      8.97 o
  -1   0   2        6.46       29.79      1.08 o
   0   0   2     3167.02     3175.89     11.16 o
   1   0   2     1668.37     1718.58      9.37 o
   2   0   2     4626.07     4070.25     17.74 o
   3   0   2        3.62        6.03      3.67 o
   4   0   2     3350.87     3211.14    124.58 o
   5   0   2      841.42      927.01      7.75 o
   6   0   2       31.11       70.63      1.74 o
   7   0   2      946.96     1109.48     48.29 o
   8   0   2      463.95      524.50     27.19 o
   9   0   2      103.17       90.74      4.99 o
  10   0   2      116.61      124.66      6.11 o
  11   0   2      277.57      277.96      9.05 o
  12   0   2     1028.91     1025.11     10.79 o
  13   0   2       45.01       42.83      1.80 o
  14   0   2       68.85       73.23      3.94 o
  15   0   2      100.03      117.48      3.26 o
  16   0   2      236.68      256.56      4.20 o
  17   0   2       12.25        8.31      0.45 o
 -18   1   2       42.29       49.89      0.99 o
 -17   1   2       11.81       11.02      0.44 o
 -16   1   2       53.63       52.89      1.75 o
 -15   1   2      105.24      102.67      2.02 o
 -14   1   2       38.31       40.73      2.72 o
 -13   1   2       41.28       33.99      2.05 o
 -12   1   2      226.52      246.95      5.21 o
 -11   1   2        3.22        4.49      0.71 o
 -10   1   2      603.37      578.62     30.40 o
  -9   1   2     1692.77     1787.95     27.14 o
  -8   1   2     1065.14     1192.64     13.38 o
  -7   1   2      104.74      116.53      3.20 o
  -6   1   2       32.68       45.91      2.00 o
  -5   1   2     1856.62     1749.22     22.31 o
  -4   1   2        4.81        9.33      0.52 o
  -3   1   2     6443.01     5229.26     23.94 o
  -2   1   2     7933.56     6092.20    258.22 o
  -1   1   2        4.54        4.39      0.35 o
   0   1   2      624.99      666.01      5.87 o
   1   1   2     2301.10     2390.47     32.13 o
   2   1   2     2673.93     2662.41     12.61 o
   3   1   2     2025.00     1950.90      9.90 o
   4   1   2     2100.72     2134.28     10.22 o
   5   1   2      213.41      243.99      3.51 o
   6   1   2      622.88      732.33      6.49 o
   7   1   2     1122.42     1139.30      9.51 o
   8   1   2       67.28       65.18      1.88 o
   9   1   2     1574.71     1591.43     13.16 o
  10   1   2      452.99      458.25      7.31 o
  11   1   2      136.70      151.39      2.08 o
  12   1   2      507.47      503.75     14.30 o
  13   1   2       37.15       39.77      1.22 o
  14   1   2       84.04       83.43      3.62 o
  15   1   2        1.04        0.87      0.21 o
  16   1   2       44.84       52.06      1.39 o
  17   1   2       30.35       36.91      0.74 o
 -18   2   2       50.64       62.75      1.60 o
 -17   2   2       18.00       14.77      0.57 o
 -16   2   2       25.49       23.88      0.84 o
 -15   2   2        4.49        3.51      0.38 o
 -14   2   2        0.26        0.06      0.21 o
 -13   2   2      175.19      150.04      3.05 o
 -12   2   2       22.03       21.30      1.15 o
 -11   2   2      452.85      443.29      4.75 o
 -10   2   2       42.71       39.12      2.36 o
  -9   2   2      190.62      202.24      5.29 o
  -8   2   2        5.48        1.59      0.57 o
  -7   2   2      583.78      546.45     12.59 o
  -6   2   2     3120.52     3050.64     42.71 o
  -5   2   2     1090.32     1041.07     18.48 o
  -4   2   2        5.54       12.46      0.80 o
  -3   2   2       86.45       92.86      2.09 o
  -2   2   2     1138.54     1232.15     17.65 o
  -1   2   2     2583.55     2392.13      7.89 o
   0   2   2     5431.81     4977.61     16.47 o
   1   2   2      183.20      179.18      3.24 o
   2   2   2      943.29      951.66      9.63 o
   3   2   2      107.28      140.90      2.14 o
   4   2   2     1959.02     1951.50     12.95 o
   5   2   2      333.39      307.32      8.68 o
   6   2   2     2107.50     2212.09     24.02 o
   7   2   2       49.70       80.97      7.41 o
   8   2   2      292.39      311.86      9.08 o
   9   2   2      296.03      296.12     18.12 o
  10   2   2     1037.84     1087.72     10.32 o
  11   2   2      128.90      132.28      2.88 o
  12   2   2       18.72       16.41      0.86 o
  13   2   2       11.86       11.92      0.71 o
  14   2   2       13.16       13.77      0.70 o
  15   2   2       35.28       39.70      1.32 o
  16   2   2       46.93       48.76      1.01 o
  17   2   2       13.86       13.18      0.50 o
 -17   3   2        1.29        1.66      0.29 o
 -16   3   2       10.51       12.03      0.66 o
 -15   3   2       45.24       41.46      1.38 o
 -14   3   2      148.63      137.53      2.59 o
 -13   3   2        0.62        0.09      0.23 o
 -12   3   2      406.18      354.38      3.96 o
 -11   3   2        8.27        7.50      0.50 o
 -10   3   2      354.09      335.26      4.48 o
  -9   3   2       28.39       37.15      1.67 o
  -8   3   2     1348.79     1242.82     50.04 o
  -7   3   2        5.31        2.51      0.70 o
  -6   3   2      698.92      723.76     10.00 o
  -5   3   2       45.45       37.78      2.19 o
  -4   3   2      522.79      548.08      8.21 o
  -3   3   2      208.20      204.72      3.76 o
  -2   3   2     1625.65     1595.13     10.17 o
  -1   3   2      147.62      168.46      2.82 o
   0   3   2       95.12       82.15      1.92 o
   1   3   2      174.38      151.54      4.42 o
   2   3   2     2512.81     2474.50     15.97 o
   3   3   2     1301.64     1449.45     45.92 o
   4   3   2      968.32      978.34     10.86 o
   5   3   2      594.82      696.26     12.88 o
   6   3   2      825.59      850.75     32.30 o
   7   3   2      652.08      658.39     26.01 o
   8   3   2        7.46       10.79      0.74 o
   9   3   2      441.86      423.58      6.34 o
  10   3   2       98.97       88.94      1.70 o
  11   3   2       21.73       20.12      0.92 o
  12   3   2      149.16      147.94      2.76 o
  13   3   2       79.83       76.62      1.99 o
  14   3   2      163.01      178.06      6.23 o
  15   3   2       43.08       47.45      1.69 o
  16   3   2        2.02        1.38      0.22 o
 -16   4   2       10.72       11.79      0.40 o
 -15   4   2        0.32        0.57      0.22 o
 -14   4   2       27.50       23.63      0.94 o
 -13   4   2      126.96      113.53      3.30 o
 -12   4   2      147.57      147.15      2.90 o
 -11   4   2        6.85        5.38      0.60 o
 -10   4   2        0.98        0.34      0.27 o
  -9   4   2       51.18       47.21      2.12 o
  -8   4   2       24.55       25.74      0.90 o
  -7   4   2      200.03      199.45      3.51 o
  -6   4   2      627.82      610.05      5.38 o
  -5   4   2      280.86      294.71     10.08 o
  -4   4   2       26.21       28.74      2.16 o
  -3   4   2     1366.80     1364.86     41.85 o
  -2   4   2       21.02       26.13      1.58 o
  -1   4   2      291.74      267.03     10.55 o
   0   4   2       15.60       14.90      0.91 o
   1   4   2       32.75       44.49      1.50 o
   2   4   2      306.54      351.11     13.80 o
   3   4   2        0.97        2.01      0.64 o
   4   4   2       27.72       23.19      1.97 o
   5   4   2      150.06      148.50      2.11 o
   6   4   2      802.93      801.40     12.01 o
   7   4   2       34.78       47.20      1.37 o
   8   4   2        0.39        0.94      0.41 o
   9   4   2      279.08      256.93      7.87 o
  10   4   2       13.70       12.10      0.93 o
  11   4   2        0.56        0.59      0.29 o
  12   4   2       54.43       45.43      1.39 o
  13   4   2        0.78       -0.01      0.15 o
  14   4   2        4.11        3.85      0.29 o
 -14   5   2       23.14       21.93      0.69 o
 -13   5   2        0.65        0.47      0.13 o
 -12   5   2        2.38        2.11      0.25 o
 -11   5   2        2.48        3.89      0.39 o
 -10   5   2       18.86       23.55      0.76 o
  -9   5   2      265.70      245.24      7.61 o
  -8   5   2      185.42      182.53      3.19 o
  -7   5   2      303.82      258.26      4.23 o
  -6   5   2       13.39       10.26      0.58 o
  -5   5   2        7.67        4.79      0.39 o
  -4   5   2       61.63       61.06      1.40 o
  -3   5   2       59.46       67.56      1.65 o
  -2   5   2       46.86       44.64      0.84 o
  -1   5   2       35.47       39.92      0.80 o
   0   5   2       29.57       28.04      0.91 o
   1   5   2       60.22       57.46      0.93 o
   2   5   2      718.73      681.45      4.15 o
   3   5   2       22.57       14.69      0.52 o
   4   5   2      108.30       87.57      1.48 o
   5   5   2        8.88        9.39      0.51 o
   6   5   2        1.13        0.99      0.25 o
   7   5   2      134.38      125.73      2.52 o
   8   5   2      516.94      431.94      4.86 o
   9   5   2       12.41       14.68      0.62 o
  10   5   2       26.96       25.56      0.83 o
  11   5   2       11.28       10.72      0.55 o
  12   5   2       54.56       57.32      1.63 o
  13   5   2       21.99       20.47      0.62 o
 -11   6   2        1.23        1.74      0.39 o
 -10   6   2       39.36       41.00      0.75 o
  -9   6   2       95.59       90.82      1.79 o
  -8   6   2        0.79        1.51      0.20 o
  -7   6   2       51.10       45.20      1.05 o
  -6   6   2        1.21        1.59      0.24 o
  -5   6   2       21.66       22.03      0.79 o
  -4   6   2       58.35       57.78      2.06 o
  -3   6   2        1.96        1.19      0.36 o
  -2   6   2       75.33       75.31      1.37 o
  -1   6   2        1.35        2.08      0.31 o
   0   6   2        5.93        6.02      0.44 o
   1   6   2       71.09       63.99      1.30 o
   2   6   2        2.00        2.55      0.33 o
   3   6   2      233.73      236.29      2.39 o
   4   6   2        2.73        2.76      0.27 o
   5   6   2       50.11       45.20      1.13 o
   6   6   2      143.90      142.90      2.30 o
   7   6   2        4.33        3.81      0.38 o
   8   6   2        3.22        2.38      0.30 o
   9   6   2       25.50       29.48      1.09 o
  10   6   2        2.18        2.61      0.31 o
  -7   7   2       26.85       31.70      1.61 o
  -6   7   2        9.54       11.77      0.59 o
  -5   7   2        8.12        7.62      0.54 o
  -4   7   2       45.49       44.59      1.55 o
  -3   7   2       37.98       43.27      1.37 o
  -2   7   2        8.52        9.46      0.67 o
  -1   7   2       14.13       15.72      0.53 o
   0   7   2       10.59       12.04      0.48 o
   1   7   2        3.32        4.59      0.36 o
   2   7   2       11.31       12.34      0.54 o
   3   7   2       22.39       22.22      1.58 o
   4   7   2       10.53       11.94      1.00 o
   5   7   2        7.82        9.80      0.68 o
   6   7   2        9.87       11.74      0.53 o
 -18   1   3       16.06       15.55      0.61 o
 -17   1   3        1.50        1.77      0.25 o
 -16   1   3       31.36       33.82      1.40 o
 -15   1   3        0.37        0.85      0.22 o
 -14   1   3      625.89      556.87     18.93 o
 -13   1   3        5.20        3.64      0.47 o
 -12   1   3      145.25      153.97      3.98 o
 -11   1   3       17.42       18.39      1.53 o
 -10   1   3       17.59       15.50      1.34 o
  -9   1   3       49.02       55.78      4.98 o
  -8   1   3      722.01      938.11      9.62 o
  -7   1   3       28.04       21.00      1.38 o
  -6   1   3     1381.23     1373.78    101.46 o
  -5   1   3       75.85       87.01      2.40 o
  -4   1   3        9.98       13.47      0.87 o
  -3   1   3      203.27      209.84      2.54 o
  -2   1   3      888.92     1026.45      6.02 o
  -1   1   3    18318.08     9242.49   1168.02 o
   0   1   3      761.08      775.01      3.43 o
   1   1   3     1253.99     1285.11     13.60 o
   2   1   3        0.64        4.46      0.48 o
   3   1   3     1591.67     1622.33     12.95 o
   4   1   3      264.87      333.55      3.71 o
   5   1   3       11.12        9.18      0.61 o
   6   1   3      701.76      821.59     11.93 o
   7   1   3       32.55       54.92      1.50 o
   8   1   3      151.52      152.53      3.05 o
   9   1   3       18.81       16.42      1.07 o
  10   1   3       94.08      101.31      1.81 o
  11   1   3      115.13      115.01      2.13 o
  12   1   3        5.01        7.56      0.56 o
  13   1   3       27.97       23.95      1.54 o
  14   1   3       49.36       57.98      2.10 o
  15   1   3       27.83       30.65      1.18 o
  16   1   3        1.60        2.14      0.32 o
  17   1   3       23.17       28.90      0.61 o
 -18   2   3        1.59        2.08      0.35 o
 -17   2   3        3.94        4.99      0.36 o
 -16   2   3        8.46        6.34      0.46 o
 -15   2   3        6.66        5.51      0.47 o
 -14   2   3        8.07        6.63      0.55 o
 -13   2   3       55.19       48.61      1.44 o
 -12   2   3       28.82       28.53      1.34 o
 -11   2   3        2.70        3.19      0.55 o
 -10   2   3       10.96       11.04      1.62 o
  -9   2   3        7.48       12.54      1.60 o
  -8   2   3       80.16       84.44      2.79 o
  -7   2   3      922.57      974.31     10.15 o
  -6   2   3      796.60      851.23      9.18 o
  -5   2   3       46.18       48.54      1.70 o
  -4   2   3        4.43        2.81      0.40 o
  -3   2   3      118.33      137.44      2.80 o
  -2   2   3      657.77      739.64      8.48 o
  -1   2   3      753.56      838.10      5.03 o
   0   2   3      181.51      238.57      2.59 o
   1   2   3      506.61      506.55      6.22 o
   2   2   3     1017.41     1057.26      6.05 o
   3   2   3       13.05       24.85      0.77 o
   4   2   3     1736.82     1958.13      8.31 o
   5   2   3      138.92      158.88      4.04 o
   6   2   3       10.74       18.42      1.43 o
   7   2   3      190.20      218.82     11.02 o
   8   2   3      288.67      314.97      7.97 o
   9   2   3      109.07      107.12      1.95 o
  10   2   3       53.53       53.89      1.42 o
  11   2   3       84.81       75.41      1.80 o
  12   2   3       10.64       12.56      0.74 o
  13   2   3        6.70        7.94      0.49 o
  14   2   3       48.23       42.00      2.03 o
  15   2   3        0.61        0.67      0.48 o
  16   2   3        4.10        3.26      0.28 o
 -17   3   3        1.19        2.72      0.24 o
 -16   3   3      129.04      144.52      2.25 o
 -15   3   3        0.92        0.53      0.20 o
 -14   3   3       24.52       22.04      1.04 o
 -13   3   3      140.50      125.69      2.29 o
 -12   3   3      513.57      475.57      5.61 o
 -11   3   3      168.45      145.95      2.59 o
 -10   3   3      991.59      957.47      8.01 o
  -9   3   3       98.66       93.30      2.52 o
  -8   3   3       63.70       48.41      2.82 o
  -7   3   3       31.56       26.54      2.04 o
  -6   3   3      667.24      587.21     10.49 o
  -5   3   3      141.38      136.28      4.14 o
  -4   3   3        5.66        9.38      1.05 o
  -3   3   3       16.34       11.74      0.94 o
  -2   3   3     1643.13     1695.86     10.79 o
  -1   3   3       14.71       14.82      0.83 o
   0   3   3       24.68       13.71      0.88 o
   1   3   3       71.88       84.12      2.34 o
   2   3   3       38.02       68.82      2.34 o
   3   3   3      385.50      418.95     12.80 o
   4   3   3        2.55        5.44      0.66 o
   5   3   3        0.43        2.49      0.53 o
   6   3   3      158.39      157.30      6.22 o
   7   3   3        8.40       14.07      1.51 o
   8   3   3      506.32      503.61      6.48 o
   9   3   3        1.77        1.23      0.44 o
  10   3   3        8.70        8.86      1.14 o
  11   3   3        0.65        0.87      0.27 o
  12   3   3       40.49       31.41      1.08 o
  13   3   3       14.86       14.66      0.74 o
  14   3   3       26.35       29.23      1.01 o
  15   3   3        3.55        3.02      0.22 o
 -16   4   3        0.02        0.21      0.14 o
 -15   4   3       10.65       14.32      0.53 o
 -14   4   3        9.78        9.02      0.61 o
 -13   4   3      136.81      146.48      4.72 o
 -12   4   3       12.02        8.89      0.58 o
 -11   4   3        1.26        1.19      0.31 o
 -10   4   3       21.61       17.90      1.07 o
  -9   4   3      377.82      353.44      4.73 o
  -8   4   3      151.28      143.27      2.94 o
  -7   4   3        6.66        5.24      0.57 o
  -6   4   3       45.82       43.79      1.31 o
  -5   4   3       73.40       70.88      3.45 o
  -4   4   3      248.97      217.41      5.33 o
  -3   4   3       25.15       19.54      1.43 o
  -2   4   3        5.63        9.46      0.94 o
  -1   4   3       62.74       70.99      2.88 o
   0   4   3      524.38      570.66     23.65 o
   1   4   3       79.37       87.58      3.13 o
   2   4   3      602.53      610.79      9.07 o
   3   4   3      129.12      145.76      4.57 o
   4   4   3       66.87       66.69      1.99 o
   5   4   3      149.88      159.19      2.15 o
   6   4   3        2.33        3.00      0.36 o
   7   4   3       84.54       75.31      1.49 o
   8   4   3      319.63      310.14     14.65 o
   9   4   3        9.10        6.85      0.74 o
  10   4   3       15.36       13.74      2.03 o
  11   4   3       10.49       12.52      0.87 o
  12   4   3       26.67       31.40      1.20 o
  13   4   3       14.50       16.23      0.53 o
  14   4   3        0.01        0.20      0.13 o
 -14   5   3        0.27        0.41      0.13 o
 -13   5   3        0.58        0.47      0.16 o
 -12   5   3       16.92       18.07      0.63 o
 -11   5   3       13.04       10.67      0.62 o
 -10   5   3       57.98       63.91      2.27 o
  -9   5   3       63.07       62.44      1.97 o
  -8   5   3       34.46       33.21      1.21 o
  -7   5   3      143.08      135.58      3.34 o
  -6   5   3       22.77       23.81      0.85 o
  -5   5   3      102.43      103.25      2.41 o
  -4   5   3      179.73      174.29      2.98 o
  -3   5   3        3.91        6.16      0.41 o
  -2   5   3      194.44      186.67      1.80 o
  -1   5   3        3.21        3.50      0.27 o
   0   5   3      308.44      280.55      3.23 o
   1   5   3        7.26        6.20      0.47 o
   2   5   3      191.52      180.25      2.53 o
   3   5   3      646.86      578.19      6.58 o
   4   5   3       19.06       22.44      0.66 o
   5   5   3       36.51       33.77      0.95 o
   6   5   3        8.94        9.11      0.58 o
   7   5   3       67.93       56.99      1.18 o
   8   5   3       27.28       22.73      1.01 o
   9   5   3       11.88       12.52      0.57 o
  10   5   3       40.62       35.36      1.39 o
  11   5   3        1.73        2.99      0.30 o
  12   5   3       39.19       44.51      1.92 o
 -11   6   3        1.40        1.97      0.22 o
 -10   6   3       49.53       49.50      0.94 o
  -9   6   3       12.78       11.21      0.44 o
  -8   6   3       18.98       18.23      0.56 o
  -7   6   3        0.75        0.63      0.17 o
  -6   6   3        7.55        6.15      0.33 o
  -5   6   3       28.96       32.98      1.29 o
  -4   6   3        1.28        1.71      0.31 o
  -3   6   3       67.73       67.32      2.66 o
  -2   6   3        9.71       11.64      0.68 o
  -1   6   3       14.09       12.46      0.60 o
   0   6   3        6.42        7.48      0.44 o
   1   6   3       90.22       89.06      1.42 o
   2   6   3       26.56       29.35      0.91 o
   3   6   3       23.12       23.47      0.71 o
   4   6   3        0.12        0.09      0.17 o
   5   6   3       28.61       24.13      0.82 o
   6   6   3        5.27        5.35      0.40 o
   7   6   3        2.03        1.97      0.24 o
   8   6   3       79.02       82.18      1.68 o
   9   6   3        8.49        8.96      0.58 o
  10   6   3       19.31       21.11      0.97 o
  -7   7   3       15.87       20.92      0.64 o
  -6   7   3       11.77       13.21      0.61 o
  -5   7   3        3.20        3.46      0.39 o
  -4   7   3       18.20       21.92      0.94 o
  -3   7   3       75.26       77.24      1.81 o
  -2   7   3       28.88       29.95      1.14 o
  -1   7   3       17.79       20.27      0.58 o
   0   7   3       32.99       37.49      1.00 o
   1   7   3       72.26       72.90      1.72 o
   2   7   3      111.02      108.87      1.76 o
   3   7   3       58.79       64.85      6.22 o
   4   7   3        9.08        9.53      0.99 o
   5   7   3       79.82       87.78      4.39 o
   6   7   3        1.21        1.63      0.32 o
 -18   0   4       26.82       26.20      2.19 o
 -17   0   4        2.15        3.33      0.38 o
 -16   0   4        2.50        3.18      0.58 o
 -15   0   4      193.40      147.16      3.95 o
 -14   0   4      511.34      431.76      6.94 o
 -13   0   4       94.61       84.84      3.10 o
 -12   0   4      817.59      808.38      8.61 o
 -11   0   4       47.50       47.92      3.26 o
 -10   0   4      303.28      306.18      7.97 o
  -9   0   4      129.01      148.70      5.38 o
  -8   0   4      542.44      528.43      9.77 o
  -7   0   4     1629.04     1786.25     13.73 o
  -6   0   4     1373.50     1306.28      8.39 o
  -5   0   4      191.21      228.20      4.15 o
  -4   0   4      191.30      177.10      4.30 o
  -3   0   4     1589.43     1767.62     12.48 o
  -2   0   4    14284.87    11926.72     30.78 o
   0   0   4     8767.87     7822.05    192.78 o
   1   0   4     2578.24     2815.83     43.52 o
   2   0   4        0.57        0.77      0.24 o
   3   0   4     1663.90     1713.58     69.22 o
   4   0   4     4095.25     3735.22     24.38 o
   5   0   4       20.16       44.15      2.89 o
   6   0   4       61.14       73.93      3.56 o
   7   0   4      230.99      253.75      5.74 o
   8   0   4        1.53        1.89      0.62 o
   9   0   4      131.63      142.27      4.74 o
  10   0   4     1110.58     1109.05     13.59 o
  11   0   4       19.62       20.66      1.59 o
  12   0   4       33.19       33.33      1.97 o
  13   0   4       17.77       19.31      1.48 o
  14   0   4       89.53       86.59      2.84 o
  15   0   4       72.47       69.27      2.25 o
  16   0   4       84.83       96.51      2.94 o
 -18   1   4        3.44        3.26      0.26 o
 -17   1   4       20.31       24.37      0.97 o
 -16   1   4       12.86       12.91      0.65 o
 -15   1   4      233.64      200.78      3.34 o
 -14   1   4      125.59      120.17      4.37 o
 -13   1   4       33.29       37.14      1.89 o
 -12   1   4      100.71      103.97      1.73 o
 -11   1   4      956.25      938.47      8.56 o
 -10   1   4      155.32      144.33      8.35 o
  -9   1   4      185.83      182.86      8.51 o
  -8   1   4      827.79      943.63     16.09 o
  -7   1   4       83.19       96.47      2.94 o
  -6   1   4        0.69        4.32      3.07 o
  -5   1   4     1244.44     1240.83     10.02 o
  -4   1   4     1904.51     1862.40      8.15 o
  -3   1   4     1007.12     1027.10      6.65 o
  -2   1   4    17350.59    14542.95    106.65 o
   0   1   4      645.62      604.15      3.79 o
   1   1   4     4504.14     4252.64     68.43 o
   2   1   4      125.24       95.96      1.25 o
   3   1   4      326.89      352.26      4.63 o
   4   1   4     2262.04     2314.20     34.69 o
   5   1   4     1896.96     1997.67     14.21 o
   6   1   4     1662.89     1727.89     30.56 o
   7   1   4      572.54      573.74     10.38 o
   8   1   4     1248.90     1210.05      9.93 o
   9   1   4       36.03       40.58      1.58 o
  10   1   4      380.75      405.25      6.63 o
  11   1   4     1860.53     1863.57     79.64 o
  12   1   4       51.97       54.49      4.47 o
  13   1   4       19.79       21.85      1.38 o
  14   1   4       82.19       93.85      2.17 o
  15   1   4        5.60        8.10      0.59 o
  16   1   4        0.78        0.86      0.21 o
 -18   2   4       31.54       30.53      1.23 o
 -17   2   4       74.46       86.81      1.70 o
 -16   2   4        6.21        6.19      0.46 o
 -15   2   4        1.75        1.76      0.31 o
 -14   2   4        0.46        0.37      0.22 o
 -13   2   4      516.36      454.07      4.37 o
 -12   2   4       27.84       25.76      1.05 o
 -11   2   4       99.12       92.22      1.85 o
 -10   2   4        3.42        4.50      0.91 o
  -9   2   4       12.10       10.70      1.04 o
  -8   2   4       20.60       25.70      1.52 o
  -7   2   4      908.16      899.45      9.96 o
  -6   2   4     1235.81     1197.85      9.22 o
  -5   2   4      170.04      184.87      3.39 o
  -4   2   4        5.56       16.47      1.17 o
  -3   2   4     1880.10     1876.09      9.73 o
  -2   2   4       60.73       65.90      2.00 o
  -1   2   4      376.00      455.44      3.79 o
   0   2   4      933.19     1052.13     13.51 o
   1   2   4      169.40      192.96      2.11 o
   2   2   4       18.17       27.81      0.83 o
   3   2   4       13.09       32.10      0.89 o
   4   2   4      745.93      815.71     16.81 o
   5   2   4      312.04      342.65      9.02 o
   6   2   4      270.90      278.67      6.01 o
   7   2   4        9.78        9.97      1.34 o
   8   2   4      184.44      192.00      4.33 o
   9   2   4      416.29      447.11      4.05 o
  10   2   4       15.32       14.55      0.96 o
  11   2   4      103.33      111.73      2.17 o
  12   2   4      408.96      346.40      6.20 o
  13   2   4        0.04        1.73      0.27 o
  14   2   4       18.86       19.25      0.96 o
  15   2   4       47.68       50.04      1.33 o
  16   2   4       64.06       72.66      1.53 o
 -17   3   4        0.21       -0.13      0.13 o
 -16   3   4       99.83      113.47      2.01 o
 -15   3   4       61.72       52.79      1.29 o
 -14   3   4      316.28      299.49      3.35 o
 -13   3   4       93.09       87.36      1.92 o
 -12   3   4        2.87        2.78      0.40 o
 -11   3   4       96.03       88.89      2.04 o
 -10   3   4      796.49      676.14      5.58 o
  -9   3   4      552.61      564.80     11.07 o
  -8   3   4       79.00       70.53      5.46 o
  -7   3   4       97.62       80.44      3.47 o
  -6   3   4      585.92      498.43      8.26 o
  -5   3   4       97.69       87.58      3.34 o
  -4   3   4      714.40      667.01     12.20 o
  -3   3   4     1209.60     1237.28     13.59 o
  -2   3   4        4.89        3.49      0.53 o
  -1   3   4      479.91      517.86      5.96 o
   0   3   4       79.68      104.87      2.22 o
   1   3   4      514.77      518.40      4.82 o
   2   3   4      147.26      167.01      6.76 o
   3   3   4      118.02      108.74      3.60 o
   4   3   4       57.72       63.90      2.20 o
   5   3   4       59.58       69.49      2.57 o
   6   3   4      220.66      197.78      5.41 o
   7   3   4      126.98      129.59      4.38 o
   8   3   4       46.83       39.72      1.38 o
   9   3   4       13.95       11.90      0.89 o
  10   3   4        0.12        0.14      0.30 o
  11   3   4        2.19        2.91      0.48 o
  12   3   4       40.00       38.54      1.17 o
  13   3   4       85.82       92.70      2.89 o
  14   3   4       14.80       16.05      0.49 o
  15   3   4       17.21       18.68      0.54 o
 -16   4   4       23.24       24.87      0.73 o
 -15   4   4       28.00       25.35      0.70 o
 -14   4   4        0.91        0.40      0.22 o
 -13   4   4       28.58       26.28      1.51 o
 -12   4   4        0.43        0.66      0.36 o
 -11   4   4        3.74        2.06      0.86 o
 -10   4   4      246.31      223.52     11.61 o
  -9   4   4        6.31        6.15      1.34 o
  -8   4   4       13.96       15.21      0.75 o
  -7   4   4      417.86      389.95      4.61 o
  -6   4   4       47.52       46.24      1.54 o
  -5   4   4      270.48      277.09      7.48 o
  -4   4   4       41.04       28.63      2.18 o
  -3   4   4      447.55      465.22      6.89 o
  -2   4   4       43.12       53.79      2.30 o
  -1   4   4      218.58      217.12      5.27 o
   0   4   4      160.44      164.57      4.63 o
   1   4   4       48.69       53.97      2.26 o
   2   4   4       22.05       21.70      1.44 o
   3   4   4      747.63      766.86      5.66 o
   4   4   4       41.46       41.17      0.80 o
   5   4   4        6.59        6.76      0.40 o
   6   4   4      614.03      579.98      4.23 o
   7   4   4        2.21        2.49      0.37 o
   8   4   4       71.97       73.38      3.06 o
   9   4   4       60.97       43.30      1.82 o
  10   4   4       56.98       52.26      1.86 o
  11   4   4       34.53       36.88      1.25 o
  12   4   4        8.09        6.21      0.38 o
  13   4   4       12.41       15.36      0.48 o
 -14   5   4       18.41       21.65      0.71 o
 -13   5   4        6.64        7.34      0.43 o
 -12   5   4       14.11       12.27      0.64 o
 -11   5   4        2.21        2.02      0.28 o
 -10   5   4       39.55       34.68      1.11 o
  -9   5   4       61.12       62.47      1.20 o
  -8   5   4        0.82        0.84      0.20 o
  -7   5   4        0.10        0.37      0.21 o
  -6   5   4        6.44        7.45      0.46 o
  -5   5   4       11.09        8.44      0.52 o
  -4   5   4      870.35      795.90      8.85 o
  -3   5   4       25.47       27.16      0.71 o
  -2   5   4        5.46        5.00      0.29 o
  -1   5   4       26.90       25.22      0.70 o
   0   5   4      709.56      646.27      5.02 o
   1   5   4       68.28       66.33      1.13 o
   2   5   4      321.49      324.09      6.04 o
   3   5   4      137.43      124.25      1.54 o
   4   5   4        8.42        7.25      0.40 o
   5   5   4       38.21       35.35      0.83 o
   6   5   4       79.92       75.93      1.58 o
   7   5   4      240.98      229.77      5.55 o
   8   5   4        0.81        1.13      0.22 o
   9   5   4       15.16       14.08      0.75 o
  10   5   4        4.27        5.45      0.43 o
  11   5   4        3.57        4.22      0.32 o
  12   5   4        9.11        9.58      0.51 o
 -11   6   4       32.11       35.68      0.96 o
 -10   6   4       10.08       10.56      0.39 o
  -9   6   4       21.09       21.90      0.89 o
  -8   6   4        1.36        0.80      0.18 o
  -7   6   4       21.11       22.85      0.78 o
  -6   6   4       19.70       21.69      0.73 o
  -5   6   4        0.36        0.37      0.22 o
  -4   6   4        0.35        0.30      0.22 o
  -3   6   4       39.21       36.00      1.28 o
  -2   6   4       26.74       25.64      0.83 o
  -1   6   4        1.09        0.88      0.22 o
   0   6   4      155.53      149.16      2.84 o
   1   6   4       41.07       37.63      0.93 o
   2   6   4        9.60        8.27      0.45 o
   3   6   4       44.20       39.21      0.90 o
   4   6   4        0.20        0.16      0.17 o
   5   6   4        0.63       -0.14      0.31 o
   6   6   4       20.86       18.60      0.97 o
   7   6   4        1.11        1.10      0.20 o
   8   6   4        9.32        6.31      0.50 o
   9   6   4        5.45        6.57      0.63 o
  -7   7   4       12.54       12.87      0.50 o
  -6   7   4        0.04        0.16      0.28 o
  -5   7   4       12.96       12.82      0.66 o
  -4   7   4        7.03        8.79      0.84 o
  -3   7   4       73.10       87.71      1.90 o
  -2   7   4       17.63       19.63      0.92 o
  -1   7   4        1.90        2.03      0.44 o
   0   7   4       14.08       17.40      0.53 o
   1   7   4       36.08       39.74      1.05 o
   2   7   4        4.25        4.92      0.34 o
   3   7   4        2.00        2.83      0.46 o
   4   7   4       16.45       17.29      1.03 o
   5   7   4        1.92        1.66      0.35 o
 -18   1   5        3.33        3.67      0.28 o
 -17   1   5        2.40        1.97      0.35 o
 -16   1   5        0.13        0.27      0.29 o
 -15   1   5       26.50       20.72      1.01 o
 -14   1   5       31.40       30.09      1.70 o
 -13   1   5       39.30       35.27      1.62 o
 -12   1   5        3.17        4.01      0.42 o
 -11   1   5       77.90       80.41      2.20 o
 -10   1   5       25.72       27.27      1.86 o
  -9   1   5       78.81       98.50      3.39 o
  -8   1   5      331.88      369.78      6.14 o
  -7   1   5      130.31      141.88      3.63 o
  -6   1   5      413.72      444.26      8.45 o
  -5   1   5       53.82       58.86      2.07 o
  -4   1   5        6.20        7.51      0.49 o
  -3   1   5      819.61      689.87      5.42 o
  -2   1   5     8704.50     8103.25     65.05 o
  -1   1   5      137.20      203.52      2.14 o
   0   1   5      161.23      172.58      1.95 o
   1   1   5        7.23       11.80      0.47 o
   2   1   5      309.36      318.61      3.66 o
   3   1   5       57.40       59.82      1.37 o
   4   1   5      730.64      861.50     17.61 o
   5   1   5      442.92      462.24      8.64 o
   6   1   5       35.50       34.13      1.68 o
   7   1   5        7.13        7.73      0.88 o
   8   1   5       40.42       42.02      1.82 o
   9   1   5      428.42      478.54      5.15 o
  10   1   5      618.40      621.97      4.51 o
  11   1   5       28.33       28.89      1.33 o
  12   1   5        0.11        0.43      0.28 o
  13   1   5        0.46        0.95      0.29 o
  14   1   5        9.93       10.24      0.56 o
  15   1   5        3.40        2.41      0.33 o
  16   1   5        7.13        6.55      0.27 o
 -18   2   5       17.26       20.28      0.99 o
 -17   2   5        0.03        0.33      0.18 o
 -16   2   5        0.03       -0.05      0.19 o
 -15   2   5       24.25       26.14      0.98 o
 -14   2   5       95.70      100.76      2.02 o
 -13   2   5        0.05        0.07      0.34 o
 -12   2   5       90.33       75.99      1.81 o
 -11   2   5       58.32       50.09      1.70 o
 -10   2   5      310.82      314.86      4.76 o
  -9   2   5     1037.68     1007.33     12.08 o
  -8   2   5      109.20      118.13      3.35 o
  -7   2   5        0.94        1.19      0.40 o
  -6   2   5      360.86      402.70      5.48 o
  -5   2   5      896.89      931.50      8.47 o
  -4   2   5       25.86       38.07      1.20 o
  -3   2   5       10.88       17.23      0.79 o
  -2   2   5      206.60      243.48      2.82 o
  -1   2   5       30.86       23.99      0.80 o
   0   2   5      778.93      886.01      5.26 o
   1   2   5      142.88      155.35      1.93 o
   2   2   5      462.93      441.95      5.03 o
   3   2   5       70.99       73.00      2.04 o
   4   2   5        1.42       -0.14      0.21 o
   5   2   5     1446.68     1507.68     14.20 o
   6   2   5        3.64        2.40      0.78 o
   7   2   5       50.44       60.49      5.34 o
   8   2   5       12.34       15.93      0.79 o
   9   2   5      121.30      131.85      4.55 o
  10   2   5      185.32      157.57      3.25 o
  11   2   5      200.72      180.13      5.53 o
  12   2   5       50.12       44.40      1.77 o
  13   2   5       26.62       27.53      1.21 o
  14   2   5       22.07       23.00      1.00 o
  15   2   5        6.34        6.36      0.46 o
 -17   3   5        1.65        0.92      0.18 o
 -16   3   5       24.99       24.64      0.76 o
 -15   3   5        2.94        3.03      0.35 o
 -14   3   5       70.72       61.24      1.52 o
 -13   3   5        0.05        0.11      0.42 o
 -12   3   5       28.58       21.64      1.00 o
 -11   3   5       80.94       78.68      1.92 o
 -10   3   5       21.18       24.40      0.94 o
  -9   3   5       13.00       10.84      0.54 o
  -8   3   5        4.55        4.93      0.82 o
  -7   3   5       48.17       49.30      2.72 o
  -6   3   5       10.87       19.40      5.87 o
  -5   3   5      413.13      422.87      7.36 o
  -4   3   5      375.23      402.68      6.92 o
  -3   3   5        7.66       19.09      1.65 o
  -2   3   5        2.46        3.17      0.52 o
  -1   3   5       38.42       32.40      1.25 o
   0   3   5       33.85       46.24      1.58 o
   1   3   5      577.77      621.78      6.90 o
   2   3   5        0.17        0.24      0.28 o
   3   3   5      451.33      514.00     18.26 o
   4   3   5        0.40        1.82      1.89 o
   5   3   5        5.64        5.02      1.02 o
   6   3   5      136.52      147.31      2.57 o
   7   3   5       11.67        7.60      0.63 o
   8   3   5       37.52       36.22      3.02 o
   9   3   5        3.98        2.93      0.50 o
  10   3   5       10.16        9.99      0.83 o
  11   3   5      150.06      146.78      2.94 o
  12   3   5       38.70       36.30      1.10 o
  13   3   5        4.13        6.05      0.43 o
  14   3   5        6.95        8.75      0.40 o
  15   3   5       17.68       23.42      0.92 o
 -16   4   5        0.16        0.05      0.18 o
 -15   4   5        4.47        5.10      0.45 o
 -14   4   5        0.32        0.25      0.20 o
 -13   4   5        0.07        0.39      0.40 o
 -12   4   5        9.53       12.98      1.08 o
 -11   4   5       47.76       38.59      2.34 o
 -10   4   5        0.34        0.79      0.27 o
  -9   4   5       28.42       27.16      0.89 o
  -8   4   5       54.63       43.23      1.11 o
  -7   4   5       21.41       25.43      0.70 o
  -6   4   5      395.09      408.74      2.71 o
  -5   4   5      135.85      153.25      2.18 o
  -4   4   5      129.78      126.06      2.85 o
  -3   4   5        7.52        6.67      0.83 o
  -2   4   5        6.10        3.57      0.66 o
  -1   4   5      130.92      150.94      4.23 o
   0   4   5       89.81       91.81      2.94 o
   1   4   5      177.68      206.32      5.47 o
   2   4   5       35.95       37.16      0.87 o
   3   4   5       38.64       37.91      0.86 o
   4   4   5      149.34      133.65      1.68 o
   5   4   5       12.79        7.87      0.42 o
   6   4   5      155.12      131.47      1.99 o
   7   4   5      752.46      683.03      8.21 o
   8   4   5        5.01        2.57      0.33 o
   9   4   5       23.84       17.31      0.91 o
  10   4   5       19.53       17.08      0.84 o
  11   4   5       19.86       23.01      0.87 o
  12   4   5       36.49       38.12      0.81 o
  13   4   5        0.48        1.15      0.26 o
 -14   5   5        0.13        0.30      0.16 o
 -13   5   5        1.57        0.91      0.19 o
 -12   5   5       35.03       39.64      1.09 o
 -11   5   5      226.23      238.35      3.52 o
 -10   5   5        1.54        2.04      0.27 o
  -9   5   5       70.55       71.49      1.23 o
  -8   5   5       42.98       39.65      1.22 o
  -7   5   5        9.33        6.96      0.41 o
  -6   5   5       38.37       33.13      0.99 o
  -5   5   5      148.21      122.36      1.88 o
  -4   5   5      202.90      180.89      3.14 o
  -3   5   5        3.72        3.17      0.24 o
  -2   5   5        3.92        6.06      0.32 o
  -1   5   5        0.24        0.35      0.16 o
   0   5   5      264.79      237.39      2.93 o
   1   5   5       58.00       58.26      1.20 o
   2   5   5       81.97       73.70      1.82 o
   3   5   5       32.64       29.92      0.78 o
   4   5   5        1.96        1.13      0.21 o
   5   5   5        1.84        1.29      0.22 o
   6   5   5       29.79       29.56      0.86 o
   7   5   5      164.28      160.68      2.18 o
   8   5   5       31.07       33.70      1.53 o
   9   5   5       17.27       23.93      1.00 o
  10   5   5        7.09        8.64      0.48 o
  11   5   5        4.41        6.41      0.34 o
 -11   6   5        5.25        4.02      0.37 o
 -10   6   5        1.08        0.65      0.17 o
  -9   6   5       12.69       15.45      0.73 o
  -8   6   5       19.66       19.37      0.74 o
  -7   6   5        5.34        5.84      0.38 o
  -6   6   5        9.58        8.99      0.49 o
  -5   6   5      227.42      222.75      3.60 o
  -4   6   5        8.27       10.08      0.51 o
  -3   6   5      170.69      185.62      2.58 o
  -2   6   5       83.34       85.46      1.34 o
  -1   6   5        1.19        2.08      0.26 o
   0   6   5        3.24        5.21      0.38 o
   1   6   5       97.97      104.95      1.53 o
   2   6   5        0.18        0.51      0.22 o
   3   6   5        9.08        9.88      0.46 o
   4   6   5        7.06        6.37      0.36 o
   5   6   5        3.44        2.81      0.29 o
   6   6   5       32.44       29.21      1.21 o
   7   6   5        0.62        0.74      0.25 o
   8   6   5        9.39        9.43      0.54 o
   9   6   5       13.52       13.27      0.75 o
  -7   7   5        0.07        0.49      0.23 o
  -6   7   5       58.62       72.70      3.90 o
  -5   7   5       59.25       65.69      2.17 o
  -4   7   5       70.74       70.92      1.59 o
  -3   7   5       31.27       35.73      1.19 o
  -2   7   5        5.77        6.87      0.55 o
  -1   7   5       16.59       18.07      0.83 o
   0   7   5        1.31        2.65      0.25 o
   1   7   5       15.12       12.76      0.59 o
   2   7   5       11.86        9.95      0.63 o
   3   7   5        6.89        8.89      0.71 o
   4   7   5       35.54       39.58      1.37 o
 -18   0   6       38.98       41.49      1.57 o
 -17   0   6        4.89        4.75      0.64 o
 -16   0   6        0.05       -0.12      0.36 o
 -15   0   6      320.88      299.98      5.75 o
 -14   0   6        0.53        0.74      0.69 o
 -13   0   6      923.93      874.94     10.24 o
 -12   0   6      723.55      683.77      7.44 o
 -11   0   6       56.61       54.04      2.43 o
 -10   0   6       12.50        7.37      1.38 o
  -9   0   6     2251.51     2356.47     22.64 o
  -8   0   6      316.26      322.80      8.15 o
  -7   0   6      361.55      342.75      5.80 o
  -6   0   6      176.60      163.74      3.51 o
  -5   0   6      764.61      891.93     41.89 o
  -4   0   6      972.10      975.14     46.55 o
  -3   0   6     2601.54     2664.88     12.27 o
  -2   0   6      483.81      483.22     18.43 o
  -1   0   6     3385.42     3509.26     10.59 o
   0   0   6        2.52       23.33     17.21 o
   1   0   6       18.50       18.06      1.66 o
   2   0   6      766.48      786.65     39.31 o
   3   0   6     1181.88     1360.96    125.94 o
   4   0   6      678.28      654.01     11.64 o
   5   0   6      291.07      227.00      7.33 o
   6   0   6       61.93       70.87      7.21 o
   7   0   6      357.01      336.54     18.25 o
   8   0   6      390.73      392.77      4.51 o
   9   0   6      216.89      216.76      4.02 o
  10   0   6       80.18       74.60      2.98 o
  11   0   6      151.72      166.25      4.38 o
  12   0   6       58.01       60.09      2.55 o
  13   0   6        1.76        1.32      0.46 o
  14   0   6        1.17        1.75      0.44 o
  15   0   6      240.09      269.49      5.21 o
  16   0   6        4.14        3.01      0.37 o
 -18   1   6        0.12        0.14      0.15 o
 -17   1   6       61.45       60.51      1.57 o
 -16   1   6       19.85       23.85      1.06 o
 -15   1   6      310.31      299.16     13.01 o
 -14   1   6        2.08        2.05      0.70 o
 -13   1   6       64.42       73.54      2.70 o
 -12   1   6       57.40       57.27      1.44 o
 -11   1   6       12.97       10.94      1.01 o
 -10   1   6      581.46      572.40     45.89 o
  -9   1   6       36.00       27.82      1.82 o
  -8   1   6     1009.91     1201.71     19.18 o
  -7   1   6      922.84      988.19      9.81 o
  -6   1   6      363.79      377.74     12.76 o
  -5   1   6      184.23      157.24      3.14 o
  -4   1   6      253.65      187.33      3.34 o
  -3   1   6      353.58      387.25      3.45 o
  -2   1   6      325.94      344.71      4.82 o
  -1   1   6     1639.72     1586.62     16.36 o
   0   1   6      187.59      191.95      2.84 o
   1   1   6       48.85       59.67      1.66 o
   2   1   6     1139.22     1133.01      7.45 o
   3   1   6      468.42      502.39     18.05 o
   4   1   6       26.32       36.87      1.76 o
   5   1   6       83.61       71.90      3.68 o
   6   1   6      346.99      324.20      7.25 o
   7   1   6       44.57       47.01      2.19 o
   8   1   6      223.17      249.10      4.57 o
   9   1   6       25.23       28.91      0.87 o
  10   1   6       98.93      106.10      2.85 o
  11   1   6      342.09      344.19     18.69 o
  12   1   6      108.13      107.56      3.06 o
  13   1   6       10.21       13.97      0.66 o
  14   1   6        4.37        4.05      0.33 o
  15   1   6       10.82       11.59      0.47 o
 -17   2   6        9.49        8.38      0.32 o
 -16   2   6        0.03        0.48      0.31 o
 -15   2   6       20.62       18.69      0.83 o
 -14   2   6        2.39        2.60      0.39 o
 -13   2   6       24.03       21.65      0.97 o
 -12   2   6      711.03      628.26      6.37 o
 -11   2   6       20.69       20.71      0.91 o
 -10   2   6      175.00      168.05      4.80 o
  -9   2   6       37.07       27.12      1.68 o
  -8   2   6       86.65       72.21      2.65 o
  -7   2   6      955.15      885.04     10.81 o
  -6   2   6      754.80      781.74      8.22 o
  -5   2   6      218.93      213.09      3.86 o
  -4   2   6      332.47      333.75      4.04 o
  -3   2   6      901.46      884.56      8.84 o
  -2   2   6      345.44      324.22      3.53 o
  -1   2   6     2739.28     2836.29     26.82 o
   0   2   6     1397.68     1442.85     15.69 o
   1   2   6      266.20      303.72      4.04 o
   2   2   6       31.34       26.86      1.09 o
   3   2   6     2065.12     2089.76     23.85 o
   4   2   6       54.30       33.06      1.42 o
   5   2   6      793.30      888.72     11.11 o
   6   2   6       10.66        9.79      1.35 o
   7   2   6       54.42       49.43      2.22 o
   8   2   6      170.84      166.97      3.17 o
   9   2   6     1563.46     1501.75     10.10 o
  10   2   6       93.50       92.68      2.51 o
  11   2   6       11.60       10.51      0.85 o
  12   2   6        5.95        4.37      0.56 o
  13   2   6       43.50       40.15      1.39 o
  14   2   6       31.00       31.91      1.40 o
  15   2   6       28.27       33.76      0.88 o
 -17   3   6        2.13        2.33      0.39 o
 -16   3   6       10.52        8.65      0.46 o
 -15   3   6       45.46       44.03      1.00 o
 -14   3   6       32.51       22.96      0.94 o
 -13   3   6       10.24        9.16      0.64 o
 -12   3   6        7.54        8.44      0.63 o
 -11   3   6       39.78       33.67      1.27 o
 -10   3   6       79.48       78.46      2.27 o
  -9   3   6      232.91      239.22      5.71 o
  -8   3   6       13.23       11.76      0.85 o
  -7   3   6        8.60        6.60      1.05 o
  -6   3   6      317.56      297.87      6.48 o
  -5   3   6      310.82      307.85      6.37 o
  -4   3   6        5.49        5.87      0.89 o
  -3   3   6      108.41      102.95      5.62 o
  -2   3   6        1.52        2.99      0.50 o
  -1   3   6      109.15      103.18      4.75 o
   0   3   6       49.17       35.07      1.33 o
   1   3   6       49.93       53.72      1.75 o
   2   3   6      753.55      742.54     13.22 o
   3   3   6      760.02      785.57     18.51 o
   4   3   6       57.06       67.98      3.09 o
   5   3   6      894.91      955.87      8.40 o
   6   3   6      689.34      635.69      5.29 o
   7   3   6       16.06       17.09      1.06 o
   8   3   6        1.70        0.73      0.29 o
   9   3   6        0.97        1.24      0.48 o
  10   3   6       22.37       21.80      1.17 o
  11   3   6        9.29        8.76      0.73 o
  12   3   6        0.76        0.34      0.20 o
  13   3   6       71.57       70.20      1.56 o
  14   3   6       29.97       34.52      0.72 o
 -16   4   6        2.53        0.97      0.28 o
 -15   4   6       49.59       50.76      1.50 o
 -14   4   6        6.30        5.50      0.53 o
 -13   4   6      305.24      269.10     10.11 o
 -12   4   6       20.77       23.03      1.23 o
 -11   4   6        1.43        0.60      0.22 o
 -10   4   6        1.39        1.15      0.31 o
  -9   4   6      352.64      346.41      4.60 o
  -8   4   6      205.54      193.05      2.36 o
  -7   4   6      339.16      324.25      6.59 o
  -6   4   6      356.16      354.62      2.74 o
  -5   4   6       45.59       57.14      1.10 o
  -4   4   6        5.89       10.87      0.47 o
  -3   4   6      335.51      339.18      5.13 o
  -2   4   6      203.42      205.51      2.35 o
  -1   4   6       11.69       11.88      0.44 o
   0   4   6      199.58      214.67      3.97 o
   1   4   6      179.81      174.81      4.71 o
   2   4   6      140.97      132.56      2.20 o
   3   4   6      225.83      218.84      2.18 o
   4   4   6       12.00        6.21      0.38 o
   5   4   6       49.57       51.53      1.07 o
   6   4   6      245.14      211.09      2.44 o
   7   4   6       14.15        9.96      0.68 o
   8   4   6      120.54      127.10      3.75 o
   9   4   6       24.37       26.44      1.43 o
  10   4   6      107.39      116.24      3.84 o
  11   4   6        5.35        6.70      0.50 o
  12   4   6        3.29        3.05      0.27 o
  13   4   6        1.11        0.48      0.19 o
 -14   5   6        1.63        1.72      0.33 o
 -13   5   6       46.27       47.70      1.81 o
 -12   5   6        0.20        0.21      0.23 o
 -11   5   6        0.23        0.54      0.33 o
 -10   5   6       40.20       39.56      1.56 o
  -9   5   6      142.52      143.70      3.01 o
  -8   5   6       47.97       45.05      2.08 o
  -7   5   6        9.79       11.43      0.58 o
  -6   5   6       63.10       56.57      1.46 o
  -5   5   6       30.60       31.85      1.78 o
  -4   5   6        7.92        8.88      0.42 o
  -3   5   6       25.87       24.26      0.62 o
  -2   5   6        0.70        0.81      0.26 o
  -1   5   6        3.67        6.00      0.35 o
   0   5   6       10.47       15.49      0.60 o
   1   5   6      297.06      266.11      4.12 o
   2   5   6       81.06       79.22      2.89 o
   3   5   6        4.62        4.65      0.33 o
   4   5   6        1.72        1.28      0.19 o
   5   5   6       97.76       97.85      1.35 o
   6   5   6       93.35       86.02      1.45 o
   7   5   6      145.07      134.23      2.22 o
   8   5   6       29.07       29.12      0.82 o
   9   5   6        7.56        6.62      0.45 o
  10   5   6       39.72       36.90      1.34 o
  11   5   6       12.44       13.24      0.50 o
 -11   6   6       67.78       73.00      1.30 o
 -10   6   6       13.52       13.14      0.69 o
  -9   6   6       91.90       96.89      2.85 o
  -8   6   6        2.23        4.43      0.31 o
  -7   6   6       22.01       24.74      0.82 o
  -6   6   6        0.04        0.58      0.32 o
  -5   6   6        1.76        2.44      0.28 o
  -4   6   6        2.67        2.03      0.26 o
  -3   6   6      108.97      104.61      1.62 o
  -2   6   6        0.97        1.09      0.21 o
  -1   6   6        0.56        0.37      0.19 o
   0   6   6      211.37      202.34      2.47 o
   1   6   6        6.60        7.70      0.43 o
   2   6   6       28.98       27.58      0.74 o
   3   6   6      138.72      143.98      3.02 o
   4   6   6       44.49       48.95      1.02 o
   5   6   6       28.00       28.71      1.11 o
   6   6   6       49.71       49.25      1.43 o
   7   6   6        7.12        5.80      0.46 o
   8   6   6        1.12        1.09      0.21 o
  -6   7   6       30.85       33.78      1.00 o
  -5   7   6        7.27        7.98      0.48 o
  -4   7   6       34.85       43.08      1.64 o
  -3   7   6        0.01       -0.30      0.30 o
  -2   7   6        0.08       -0.17      0.26 o
  -1   7   6        0.69        0.48      0.24 o
   0   7   6        2.86        2.50      0.30 o
   1   7   6       11.21       12.03      0.79 o
   2   7   6        0.64        0.74      0.25 o
   3   7   6        0.46        0.04      0.26 o
 -18   1   7        6.17        7.39      0.45 o
 -17   1   7       23.91       24.29      1.06 o
 -16   1   7       64.54       57.45      1.68 o
 -15   1   7      161.75      172.08      4.63 o
 -14   1   7       73.85       69.32      2.01 o
 -13   1   7       97.93      104.53      5.40 o
 -12   1   7        0.02        0.35      0.19 o
 -11   1   7       30.24       28.74      0.73 o
 -10   1   7      121.42      138.53      6.09 o
  -9   1   7      500.11      538.04     43.56 o
  -8   1   7      459.34      498.89      7.44 o
  -7   1   7       75.51       87.85      3.62 o
  -6   1   7        0.09        0.27      0.26 o
  -5   1   7       72.17       71.86      2.48 o
  -4   1   7      115.24      107.56      2.66 o
  -3   1   7      236.60      290.28      3.89 o
  -2   1   7     2389.39     2547.00     13.98 o
  -1   1   7        0.45        1.75      0.43 o
   0   1   7        5.92        3.64      0.37 o
   1   1   7      117.77      119.00      3.01 o
   2   1   7      454.85      455.16      6.56 o
   3   1   7      177.86      180.66      4.36 o
   4   1   7       36.72       43.20      2.36 o
   5   1   7      662.63      670.43      9.45 o
   6   1   7        9.70        8.75      0.96 o
   7   1   7       12.12       13.82      0.71 o
   8   1   7        1.41        0.81      0.20 o
   9   1   7       17.80       16.93      0.81 o
  10   1   7      131.52      140.77      3.15 o
  11   1   7       62.55       52.49      1.68 o
  12   1   7        0.22        0.21      0.28 o
  13   1   7       17.43       16.79      0.68 o
  14   1   7       13.96       16.73      0.76 o
  15   1   7        0.17        0.38      0.12 o
 -17   2   7       34.33       44.74      0.92 o
 -16   2   7        7.90        7.23      0.39 o
 -15   2   7       12.74       12.56      0.58 o
 -14   2   7        1.39        1.33      0.31 o
 -13   2   7       55.98       55.39      2.22 o
 -12   2   7      205.67      176.23      3.41 o
 -11   2   7      373.87      377.03     13.92 o
 -10   2   7        0.60        1.04      0.28 o
  -9   2   7        5.71        9.55      0.75 o
  -8   2   7        5.48        3.20      1.02 o
  -7   2   7      209.93      189.70      4.19 o
  -6   2   7        2.01        1.37      0.35 o
  -5   2   7      105.13      107.93      2.32 o
  -4   2   7      663.02      700.41      8.92 o
  -3   2   7     3099.27     3364.15     15.84 o
  -2   2   7     1785.90     1766.48     25.57 o
  -1   2   7       32.37       34.43      1.65 o
   0   2   7       31.42       39.15      1.52 o
   1   2   7       36.83       40.15      1.56 o
   2   2   7       24.33       23.39      1.24 o
   3   2   7       88.58       86.19      2.45 o
   4   2   7      326.86      354.43      7.11 o
   5   2   7       63.00       62.06      3.11 o
   6   2   7      136.17      118.44      1.64 o
   7   2   7       32.24       32.61      1.39 o
   8   2   7        3.82        1.95      0.33 o
   9   2   7       64.02       64.00      1.60 o
  10   2   7       20.67       22.40      0.94 o
  11   2   7       13.70       11.63      0.86 o
  12   2   7        5.30        8.50      0.69 o
  13   2   7        3.36        4.28      0.36 o
  14   2   7        3.87        5.14      0.41 o
 -17   3   7       36.84       45.63      0.90 o
 -16   3   7        1.02        0.92      0.22 o
 -15   3   7        1.50        2.82      0.48 o
 -14   3   7       14.12       14.65      0.64 o
 -13   3   7       92.93       91.62      1.67 o
 -12   3   7       44.01       37.02      1.15 o
 -11   3   7      422.33      382.22      6.62 o
 -10   3   7       60.50       56.88      1.91 o
  -9   3   7       77.76       70.73      1.49 o
  -8   3   7       78.66       73.74      1.59 o
  -7   3   7       72.94       67.85      1.72 o
  -6   3   7       85.60       82.58      3.47 o
  -5   3   7       51.70       47.60      2.57 o
  -4   3   7       89.69       70.91      3.01 o
  -3   3   7        9.57        7.05      1.03 o
  -2   3   7      624.50      601.95     11.74 o
  -1   3   7        1.86        0.26      0.40 o
   0   3   7        6.47       10.33      1.26 o
   1   3   7       42.85       40.21      2.19 o
   2   3   7      113.39      121.69      7.25 o
   3   3   7       26.75       27.91      1.94 o
   4   3   7      220.50      209.88      2.96 o
   5   3   7      137.30      138.23      3.52 o
   6   3   7       76.44       72.30      1.96 o
   7   3   7      312.69      328.13      4.13 o
   8   3   7       16.20       15.98      1.10 o
   9   3   7        0.43        0.43      0.42 o
  10   3   7       15.91       19.72      1.08 o
  11   3   7       20.64       22.53      1.06 o
  12   3   7        1.96        1.37      0.25 o
  13   3   7       22.01       21.97      0.62 o
 -15   4   7        5.33        3.44      0.35 o
 -14   4   7      200.02      198.24      2.85 o
 -13   4   7       43.00       42.10      1.49 o
 -12   4   7       34.87       33.29      1.43 o
 -11   4   7        7.87        9.24      0.83 o
 -10   4   7        4.24        5.30      0.65 o
  -9   4   7      113.42      113.94      3.06 o
  -8   4   7        9.65        9.19      0.63 o
  -7   4   7        8.64        8.75      0.74 o
  -6   4   7       36.94       31.48      0.98 o
  -5   4   7      283.05      272.23      3.38 o
  -4   4   7       70.38       82.86      1.43 o
  -3   4   7       95.20       96.65      1.16 o
  -2   4   7      131.06      136.58      1.43 o
  -1   4   7      642.73      635.10      5.86 o
   0   4   7      190.10      195.17      2.65 o
   1   4   7     1019.51      994.33     15.21 o
   2   4   7       50.22       42.84      0.96 o
   3   4   7       32.27       34.95      0.90 o
   4   4   7       94.27       81.29      1.36 o
   5   4   7      174.00      165.16      2.12 o
   6   4   7       54.74       50.72      1.77 o
   7   4   7        8.77        8.28      0.60 o
   8   4   7        3.29        3.46      0.42 o
   9   4   7       11.69       11.01      0.64 o
  10   4   7        0.80        1.85      0.38 o
  11   4   7       11.11       14.55      0.74 o
  12   4   7       27.10       35.82      0.91 o
 -14   5   7        0.55        0.15      0.13 o
 -13   5   7        1.84        3.02      0.33 o
 -12   5   7       11.88       10.39      0.69 o
 -11   5   7        6.62        7.98      0.68 o
 -10   5   7        1.41        1.88      0.30 o
  -9   5   7        4.83        6.14      0.50 o
  -8   5   7       13.85       14.00      0.61 o
  -7   5   7       40.51       41.26      1.75 o
  -6   5   7        8.12        6.66      0.45 o
  -5   5   7        1.73        1.01      0.21 o
  -4   5   7       63.37       60.42      1.23 o
  -3   5   7       46.82       46.28      0.97 o
  -2   5   7       31.09       31.56      0.75 o
  -1   5   7        9.49        9.60      0.50 o
   0   5   7       49.13       41.54      0.97 o
   1   5   7       18.04       17.11      0.74 o
   2   5   7       27.68       21.80      0.74 o
   3   5   7       12.44       14.21      0.59 o
   4   5   7       18.74       18.45      0.60 o
   5   5   7        0.77        0.69      0.26 o
   6   5   7       15.03       16.41      0.70 o
   7   5   7       10.74       13.85      0.59 o
   8   5   7       10.69       13.72      1.07 o
   9   5   7        3.07        3.73      0.41 o
  10   5   7        0.03       -0.02      0.17 o
 -11   6   7       52.96       61.44      1.59 o
 -10   6   7       15.23       14.81      0.68 o
  -9   6   7       38.29       42.85      0.95 o
  -8   6   7        3.60        4.08      0.28 o
  -7   6   7       17.13       15.66      0.57 o
  -6   6   7       15.42       14.65      0.58 o
  -5   6   7        0.32        0.78      0.20 o
  -4   6   7        4.99        6.28      0.47 o
  -3   6   7       15.62       18.79      0.67 o
  -2   6   7        0.34        0.43      0.17 o
  -1   6   7        3.76        4.33      0.37 o
   0   6   7        4.24        5.21      0.53 o
   1   6   7       48.23       50.60      1.40 o
   2   6   7       40.78       41.64      1.31 o
   3   6   7       20.87       23.06      0.84 o
   4   6   7       14.31       14.73      0.86 o
   5   6   7       10.72       12.42      0.57 o
   6   6   7       20.50       20.96      0.90 o
   7   6   7       34.23       43.52      1.04 o
  -5   7   7        0.07       -0.19      0.42 o
  -4   7   7        1.18       -0.03      0.32 o
  -3   7   7        0.17        0.48      0.21 o
  -2   7   7        2.75        2.11      0.64 o
  -1   7   7       21.87       26.65      0.85 o
   0   7   7       24.86       28.21      1.19 o
 -18   0   8        8.75        7.43      0.64 o
 -17   0   8       26.33       21.26      1.27 o
 -16   0   8      317.27      344.38      3.37 o
 -15   0   8       22.14       24.98      1.23 o
 -14   0   8        1.71        2.82      0.36 o
 -13   0   8      535.36      558.14     29.34 o
 -12   0   8       19.20       19.30      1.09 o
 -11   0   8       64.01       63.35      2.34 o
 -10   0   8       85.84       99.49      2.87 o
  -9   0   8      368.24      393.56      9.91 o
  -8   0   8      290.40      330.41      8.82 o
  -7   0   8      452.54      461.99      9.95 o
  -6   0   8        2.57        4.46      0.99 o
  -5   0   8        7.10       20.27      2.24 o
  -4   0   8        6.09        7.89      0.80 o
  -3   0   8      158.70      130.13      3.32 o
  -2   0   8        5.26        2.46      0.49 o
  -1   0   8     1024.75     1086.87     19.69 o
   0   0   8      187.96      199.88      9.65 o
   1   0   8      223.99      268.02     11.21 o
   2   0   8       20.02       16.02      1.94 o
   3   0   8     5029.06     4307.17     32.61 o
   4   0   8        5.42        9.78      1.66 o
   5   0   8       93.54      105.11      5.58 o
   6   0   8       12.29       10.00      0.82 o
   7   0   8      640.77      616.11      5.25 o
   8   0   8      163.92      158.45      5.91 o
   9   0   8     2518.85     2265.07     38.53 o
  10   0   8      166.66      151.84      4.13 o
  11   0   8       29.21       22.26      1.53 o
  12   0   8        4.72        3.79      0.45 o
  13   0   8      103.15      110.14      1.97 o
  14   0   8        0.68        0.44      0.17 o
 -18   1   8        5.30        7.34      0.42 o
 -17   1   8        5.75        6.26      0.36 o
 -16   1   8       13.49       12.55      0.53 o
 -15   1   8      144.42      140.54      2.09 o
 -14   1   8       19.09       19.83      0.98 o
 -13   1   8        0.95        1.00      0.21 o
 -12   1   8       15.08       15.18      0.61 o
 -11   1   8      165.13      177.52      2.58 o
 -10   1   8       16.25       11.64      0.52 o
  -9   1   8      158.07      161.28      5.84 o
  -8   1   8       56.23       44.23      1.66 o
  -7   1   8      381.77      357.87      8.27 o
  -6   1   8        2.10        3.25      0.62 o
  -5   1   8      151.77      154.45      3.27 o
  -4   1   8       40.22       45.62      1.70 o
  -3   1   8     6110.51     5856.99     30.42 o
  -2   1   8       54.23       54.04      1.82 o
  -1   1   8      777.24      839.75      8.80 o
   0   1   8     1370.12     1339.39     22.73 o
   1   1   8      231.09      196.81      3.51 o
   2   1   8      510.02      519.13      7.60 o
   3   1   8        4.57        5.13      0.55 o
   4   1   8        5.79        7.89      0.86 o
   5   1   8       50.79       45.77      2.12 o
   6   1   8      137.87      133.12      1.73 o
   7   1   8      437.94      424.42      7.91 o
   8   1   8       77.29       80.62      1.38 o
   9   1   8      101.97      106.56      2.13 o
  10   1   8      146.79      140.24      2.41 o
  11   1   8      105.30       99.69      1.87 o
  12   1   8       47.32       51.75      1.22 o
  13   1   8       14.42       19.59      0.56 o
  14   1   8        0.24        0.89      0.17 o
 -17   2   8        0.99        0.63      0.13 o
 -16   2   8        5.99        5.97      0.36 o
 -15   2   8       54.64       57.91      1.39 o
 -14   2   8      105.98      114.21      3.41 o
 -13   2   8      110.57      110.45      4.47 o
 -12   2   8       51.10       45.00      2.11 o
 -11   2   8      101.22       97.86      5.55 o
 -10   2   8      117.90      122.13      1.88 o
  -9   2   8      171.96      179.82      2.96 o
  -8   2   8       30.88       29.28      2.38 o
  -7   2   8      303.69      320.73      5.63 o
  -6   2   8        0.28        0.21      0.28 o
  -5   2   8       17.79       16.01      0.96 o
  -4   2   8      510.81      469.30      6.74 o
  -3   2   8     4876.41     4785.34     52.39 o
  -2   2   8      863.84      981.73     29.88 o
  -1   2   8       80.44       97.10      3.25 o
   0   2   8       85.15       72.68      2.22 o
   1   2   8      107.01      113.22      2.80 o
   2   2   8       88.78      107.54      2.79 o
   3   2   8      476.73      431.12      7.90 o
   4   2   8      143.21      141.54     10.09 o
   5   2   8        0.31        0.57      0.22 o
   6   2   8       30.43       24.98      0.82 o
   7   2   8        3.57        1.49      0.31 o
   8   2   8       26.58       30.92      1.13 o
   9   2   8       96.93       94.63      1.93 o
  10   2   8       76.63       72.24      1.61 o
  11   2   8       70.66       65.88      1.90 o
  12   2   8        0.07        0.63      0.26 o
  13   2   8        5.90        6.35      0.37 o
  14   2   8        8.44        8.64      0.42 o
 -16   3   8        2.08        1.86      0.27 o
 -15   3   8      211.94      217.36     10.34 o
 -14   3   8       54.91       55.97      1.56 o
 -13   3   8        7.32        4.89      0.45 o
 -12   3   8        9.60        6.49      0.47 o
 -11   3   8      111.63      101.11      2.13 o
 -10   3   8      138.85      134.85      5.93 o
  -9   3   8      490.31      467.23      5.54 o
  -8   3   8        2.63        3.23      0.34 o
  -7   3   8      152.00      152.19      2.13 o
  -6   3   8      135.11      125.62      2.77 o
  -5   3   8       98.08      104.55      6.88 o
  -4   3   8        1.18        1.64      0.52 o
  -3   3   8       27.15       20.16      1.78 o
  -2   3   8       23.71       18.86      1.71 o
  -1   3   8       52.73       49.21      2.74 o
   0   3   8       93.39       86.38      3.66 o
   1   3   8      252.90      255.28     18.76 o
   2   3   8       29.12       24.67      1.06 o
   3   3   8        3.43        3.06      0.33 o
   4   3   8       27.33       22.51      0.87 o
   5   3   8      194.82      196.32      3.02 o
   6   3   8       30.36       34.06      1.51 o
   7   3   8      187.81      180.88      3.07 o
   8   3   8       30.73       23.43      1.24 o
   9   3   8       12.86        8.74      0.75 o
  10   3   8       17.10       15.80      0.93 o
  11   3   8       45.89       39.50      1.29 o
  12   3   8       36.99       43.58      0.94 o
  13   3   8        3.89        3.01      0.39 o
 -15   4   8       81.77       86.42      1.33 o
 -14   4   8        3.91        3.21      0.41 o
 -13   4   8        7.73        6.30      0.59 o
 -12   4   8        4.11        3.92      0.51 o
 -11   4   8        0.06       -0.05      0.31 o
 -10   4   8        2.83        2.98      0.51 o
  -9   4   8       26.03       25.92      1.02 o
  -8   4   8       36.81       33.24      1.17 o
  -7   4   8       11.04        9.13      0.62 o
  -6   4   8      705.39      664.20      6.30 o
  -5   4   8      185.39      182.65      2.37 o
  -4   4   8      225.37      219.67      3.38 o
  -3   4   8       53.54       52.33      1.00 o
  -2   4   8      209.52      193.26      2.06 o
  -1   4   8       84.48       75.60      1.27 o
   0   4   8      171.07      163.46      2.65 o
   1   4   8        7.74        8.15      0.45 o
   2   4   8      222.74      221.30      2.81 o
   3   4   8      174.58      145.00      2.80 o
   4   4   8        1.25        1.75      0.28 o
   5   4   8       12.75       14.42      1.07 o
   6   4   8        3.30        2.33      0.36 o
   7   4   8       57.05       56.70      4.54 o
   8   4   8       16.89       15.44      1.02 o
   9   4   8        1.17        0.59      0.29 o
  10   4   8       51.00       50.12      1.42 o
  11   4   8        3.51        3.40      0.34 o
 -13   5   8        0.10        0.20      0.17 o
 -12   5   8       11.13       12.77      0.70 o
 -11   5   8        1.40        0.95      0.30 o
 -10   5   8        3.85        3.61      0.36 o
  -9   5   8       28.46       25.70      0.94 o
  -8   5   8       22.71       22.91      0.98 o
  -7   5   8       12.47       11.35      0.56 o
  -6   5   8        7.20        6.24      0.44 o
  -5   5   8      147.70      144.29      2.65 o
  -4   5   8        0.45        0.97      0.20 o
  -3   5   8       70.20       67.41      1.20 o
  -2   5   8       88.87       78.86      1.46 o
  -1   5   8      178.48      158.89      2.08 o
   0   5   8        0.70        0.83      0.25 o
   1   5   8      143.93      134.99      2.35 o
   2   5   8        1.87        1.00      0.27 o
   3   5   8       42.52       40.47      1.32 o
   4   5   8       12.37       14.36      0.65 o
   5   5   8       12.50       10.80      0.68 o
   6   5   8       96.62       99.07      2.16 o
   7   5   8        8.81        7.91      0.49 o
   8   5   8        0.06       -0.14      0.48 o
   9   5   8        3.01        3.68      0.34 o
 -10   6   8       22.26       26.56      0.94 o
  -9   6   8        3.37        1.93      0.23 o
  -8   6   8        0.38       -0.02      0.18 o
  -7   6   8        9.07        8.22      0.40 o
  -6   6   8        5.34        6.49      0.53 o
  -5   6   8       28.23       24.36      0.83 o
  -4   6   8        1.69        0.59      0.42 o
  -3   6   8        4.71        4.24      0.33 o
  -2   6   8        3.48        4.07      0.34 o
  -1   6   8        9.05        8.49      0.49 o
   0   6   8       41.20       33.60      0.93 o
   1   6   8        7.95        8.60      0.53 o
   2   6   8        1.66        1.08      0.29 o
   3   6   8       22.96       23.07      1.58 o
   4   6   8        4.45        5.23      0.50 o
   5   6   8        0.02        0.21      0.17 o
   6   6   8        3.49        2.46      0.44 o
  -3   7   8       23.88       34.64      1.25 o
  -2   7   8       33.35       46.74      1.47 o
 -18   1   9        0.74        0.54      0.21 o
 -17   1   9        0.47        1.23      0.19 o
 -16   1   9        1.70        1.80      0.28 o
 -15   1   9       19.02       20.97      0.72 o
 -14   1   9        5.49        4.43      0.33 o
 -13   1   9       26.82       30.43      1.16 o
 -12   1   9        4.38        2.79      0.31 o
 -11   1   9      115.62      110.02      1.86 o
 -10   1   9        4.75        3.40      0.31 o
  -9   1   9       26.30       32.04      0.85 o
  -8   1   9        0.30        0.86      0.29 o
  -7   1   9      532.11      592.20      9.45 o
  -6   1   9       36.52       46.81      2.09 o
  -5   1   9      366.54      374.74      5.43 o
  -4   1   9       36.30       33.26      1.94 o
  -3   1   9     1241.20     1240.60      9.38 o
  -2   1   9       18.65       18.98      1.08 o
  -1   1   9      224.16      210.81      5.87 o
   0   1   9       17.08       15.98      1.37 o
   1   1   9      107.90      106.94      2.75 o
   2   1   9       46.61       54.19      2.52 o
   3   1   9       68.04       70.99      3.12 o
   4   1   9       27.87       26.10      1.61 o
   5   1   9        0.04       -0.15      0.22 o
   6   1   9       61.04       59.15      1.17 o
   7   1   9       21.76       20.62      0.80 o
   8   1   9      236.53      215.92      2.49 o
   9   1   9      144.49      130.70      2.74 o
  10   1   9       19.35       19.41      0.72 o
  11   1   9        2.41        1.98      0.36 o
  12   1   9        2.48        2.00      0.22 o
  13   1   9       10.87       11.80      0.46 o
 -17   2   9        3.93        4.91      0.35 o
 -16   2   9        1.49        2.31      0.23 o
 -15   2   9        0.68        0.39      0.18 o
 -14   2   9        8.31       10.24      0.63 o
 -13   2   9       21.73       19.91      0.77 o
 -12   2   9       21.80       24.27      0.87 o
 -11   2   9      268.92      270.69     10.98 o
 -10   2   9      226.81      230.06      3.20 o
  -9   2   9        4.03        5.37      0.40 o
  -8   2   9       57.90       54.35      1.11 o
  -7   2   9        5.26        7.05      0.86 o
  -6   2   9      271.18      305.16      6.78 o
  -5   2   9       12.58       22.89      1.42 o
  -4   2   9      317.28      382.58      5.68 o
  -3   2   9     1089.57     1143.27     12.02 o
  -2   2   9       46.47       32.16      2.17 o
  -1   2   9      146.35      147.05      3.32 o
   0   2   9       93.88       87.68      2.58 o
   1   2   9       30.13       30.59      1.56 o
   2   2   9        9.12        7.82      1.02 o
   3   2   9       76.77       91.10      2.13 o
   4   2   9      194.59      214.07      2.28 o
   5   2   9       74.62       67.16      1.32 o
   6   2   9       75.99       90.78      1.63 o
   7   2   9        2.04        2.52      0.35 o
   8   2   9       25.02       25.71      1.02 o
   9   2   9       34.52       35.57      1.15 o
  10   2   9        6.53        6.54      0.66 o
  11   2   9       15.55       13.94      0.83 o
  12   2   9        6.16        5.22      0.46 o
  13   2   9        2.82        3.23      0.31 o
 -16   3   9        0.13        0.56      0.16 o
 -15   3   9       12.30       13.50      0.79 o
 -14   3   9       10.15        9.13      0.66 o
 -13   3   9        1.55        1.80      0.38 o
 -12   3   9       31.74       26.25      1.28 o
 -11   3   9       70.75       61.17      2.01 o
 -10   3   9       98.76       92.71      2.50 o
  -9   3   9       46.89       39.01      1.36 o
  -8   3   9        6.19        7.03      0.59 o
  -7   3   9      155.30      177.81      3.19 o
  -6   3   9       25.47       23.11      1.03 o
  -5   3   9       39.73       48.43      1.17 o
  -4   3   9       30.84       39.21      1.11 o
  -3   3   9       12.71       17.91      0.63 o
  -2   3   9        0.42        1.14      0.22 o
  -1   3   9       39.82       35.28      0.94 o
   0   3   9        1.34        1.62      0.23 o
   1   3   9      120.08      122.67      1.65 o
   2   3   9       24.05       26.91      0.79 o
   3   3   9      230.74      207.65      3.58 o
   4   3   9      174.78      160.74      3.54 o
   5   3   9      382.16      354.05      6.13 o
   6   3   9       82.58       79.47      1.49 o
   7   3   9       61.89       75.00      1.55 o
   8   3   9       14.42       17.86      1.03 o
   9   3   9        7.76        5.56      0.99 o
  10   3   9       70.77       72.51      1.99 o
  11   3   9        8.98        7.27      0.42 o
  12   3   9        0.34        0.29      0.17 o
 -15   4   9        3.38        4.84      0.50 o
 -14   4   9        0.28        0.09      0.17 o
 -13   4   9       22.90       19.70      0.94 o
 -12   4   9       60.83       63.65      1.85 o
 -11   4   9       32.72       30.83      1.39 o
 -10   4   9       14.07       12.45      0.94 o
  -9   4   9       39.24       35.27      1.18 o
  -8   4   9       30.67       33.32      1.50 o
  -7   4   9        7.74        8.68      0.59 o
  -6   4   9       56.64       47.72      1.76 o
  -5   4   9       52.33       47.49      1.48 o
  -4   4   9        0.13       -0.04      0.22 o
  -3   4   9        0.76        0.62      0.27 o
  -2   4   9      197.18      182.47      1.99 o
  -1   4   9       40.42       40.56      1.18 o
   0   4   9      102.28       95.78      1.97 o
   1   4   9       26.48       20.32      1.09 o
   2   4   9       44.46       39.32      1.30 o
   3   4   9        3.62        4.27      0.55 o
   4   4   9        6.72        6.42      0.70 o
   5   4   9       37.21       28.59      1.37 o
   6   4   9       21.45       20.36      1.10 o
   7   4   9        1.12        0.08      0.22 o
   8   4   9       17.67       16.06      0.94 o
   9   4   9        7.89        8.24      0.61 o
  10   4   9       29.07       34.02      1.02 o
  11   4   9       19.07       24.01      0.65 o
 -13   5   9        1.23        2.44      0.25 o
 -12   5   9       44.08       53.69      1.40 o
 -11   5   9        8.40        8.69      0.63 o
 -10   5   9        7.55       10.45      0.91 o
  -9   5   9       21.89       20.26      0.82 o
  -8   5   9        4.31        2.73      0.34 o
  -7   5   9      129.73      118.89      2.08 o
  -6   5   9      101.72       87.74      1.93 o
  -5   5   9        0.89        1.37      0.30 o
  -4   5   9       42.02       45.10      0.96 o
  -3   5   9        9.16        8.90      0.44 o
  -2   5   9        0.14        0.58      0.19 o
  -1   5   9       69.16       63.88      1.33 o
   0   5   9       15.54       17.24      0.85 o
   1   5   9       14.15       12.20      0.72 o
   2   5   9       47.89       46.71      1.34 o
   3   5   9        0.08        0.08      0.32 o
   4   5   9        2.09        3.33      0.40 o
   5   5   9       39.15       37.96      1.13 o
   6   5   9       89.57       89.81      1.85 o
   7   5   9        6.40        7.47      0.42 o
   8   5   9       49.29       51.07      1.18 o
  -9   6   9        0.60        0.39      0.26 o
  -8   6   9        4.09        3.51      0.33 o
  -7   6   9        1.84        3.27      0.28 o
  -6   6   9        1.94        0.80      0.21 o
  -5   6   9       21.39       21.60      0.76 o
  -4   6   9       26.06       26.11      0.85 o
  -3   6   9        0.94        1.23      0.25 o
  -2   6   9        0.01        0.26      0.24 o
  -1   6   9       14.59       17.69      0.66 o
   0   6   9        1.75        4.45      0.35 o
   1   6   9       18.24       20.70      0.98 o
   2   6   9        2.48        3.25      0.42 o
   3   6   9       12.24       14.59      1.29 o
   4   6   9       34.03       34.28      1.03 o
   5   6   9      131.39      156.75      2.87 o
 -17   0  10        2.28        3.64      0.49 o
 -16   0  10        8.43       11.09      0.62 o
 -15   0  10       30.66       23.71      1.03 o
 -14   0  10       42.40       43.65      1.50 o
 -13   0  10       13.13       11.28      0.82 o
 -12   0  10       79.50       69.29      2.06 o
 -11   0  10       21.58       17.70      2.09 o
 -10   0  10      201.17      207.68      3.97 o
  -9   0  10     1052.81     1101.13     14.15 o
  -8   0  10        1.67        1.32      0.35 o
  -7   0  10       25.06       33.66      3.23 o
  -6   0  10        0.02        0.60      0.45 o
  -5   0  10        9.44        3.76      1.20 o
  -4   0  10      203.38      212.85     10.36 o
  -3   0  10      868.93      820.72     17.21 o
  -2   0  10       17.61       12.02      1.14 o
  -1   0  10        1.13        3.74      1.08 o
   0   0  10      312.32      324.67      9.21 o
   1   0  10      596.03      543.07     12.20 o
   2   0  10      329.92      325.98      9.69 o
   3   0  10      642.13      615.48     13.73 o
   4   0  10       15.44       19.60      1.02 o
   5   0  10       20.67       17.43      0.86 o
   6   0  10      290.75      281.15      3.97 o
   7   0  10      188.95      177.65      3.80 o
   8   0  10      110.70      112.07      5.35 o
   9   0  10      142.64      129.24      2.66 o
  10   0  10        1.78        1.11      0.45 o
  11   0  10        1.73        0.58      0.59 o
  12   0  10        1.98        0.97      0.38 o
 -17   1  10        0.40        0.40      0.21 o
 -16   1  10       96.50      101.42      1.95 o
 -15   1  10      100.01      103.05      1.90 o
 -14   1  10       16.86       17.86      0.63 o
 -13   1  10      313.98      332.05      7.66 o
 -12   1  10        4.86        4.88      0.38 o
 -11   1  10      443.00      429.25      4.73 o
 -10   1  10        3.52        4.07      0.50 o
  -9   1  10       95.69       88.97      1.77 o
  -8   1  10       16.89       13.72      0.62 o
  -7   1  10       80.90       99.81      3.78 o
  -6   1  10      192.64      199.56      4.50 o
  -5   1  10      139.03      115.64      4.01 o
  -4   1  10       52.72       55.92      2.72 o
  -3   1  10      128.31      129.89      5.42 o
  -2   1  10      359.24      339.42      8.45 o
  -1   1  10      476.96      454.42      7.55 o
   0   1  10      146.91      130.05      3.64 o
   1   1  10      200.31      202.13      5.19 o
   2   1  10      110.58      120.74      4.16 o
   3   1  10       97.25       92.57      1.59 o
   4   1  10       65.72       67.45      1.68 o
   5   1  10       17.51       15.99      0.64 o
   6   1  10      196.39      195.88      2.84 o
   7   1  10       60.17       65.66      2.00 o
   8   1  10       92.14       79.22      1.49 o
   9   1  10        1.27        2.11      0.30 o
  10   1  10       72.11       73.58      1.92 o
  11   1  10       44.91       45.56      1.29 o
  12   1  10       13.40       17.16      0.53 o
  13   1  10       14.23       20.44      0.86 o
 -17   2  10       12.02       11.46      0.48 o
 -16   2  10       73.57       76.76      1.53 o
 -15   2  10        6.43        8.29      0.49 o
 -14   2  10       29.71       29.34      1.19 o
 -13   2  10       66.45       64.49      3.38 o
 -12   2  10       17.58       19.47      2.02 o
 -11   2  10       34.45       29.85      2.10 o
 -10   2  10       41.72       40.63      1.69 o
  -9   2  10       99.94       99.98      3.73 o
  -8   2  10       44.48       45.62      1.47 o
  -7   2  10       14.79       12.48      0.62 o
  -6   2  10       22.78       30.23      1.03 o
  -5   2  10      161.77      180.61      3.05 o
  -4   2  10       36.10       43.86      2.06 o
  -3   2  10       19.37       10.75      1.19 o
  -2   2  10       12.64       19.63      1.58 o
  -1   2  10      184.46      171.12      4.76 o
   0   2  10       56.68       59.17      2.25 o
   1   2  10       23.52       19.45      0.83 o
   2   2  10      206.53      207.00      2.73 o
   3   2  10      224.28      229.93      6.26 o
   4   2  10       90.29       90.80      2.19 o
   5   2  10      200.96      188.41      3.00 o
   6   2  10       32.42       30.19      1.13 o
   7   2  10       14.21       15.17      0.79 o
   8   2  10       84.77       77.17      1.97 o
   9   2  10      207.32      212.15      3.44 o
  10   2  10        0.10        0.35      0.26 o
  11   2  10        0.00        0.19      0.20 o
  12   2  10        4.35        4.46      0.29 o
 -16   3  10        0.09        0.22      0.16 o
 -15   3  10        4.85        4.66      0.42 o
 -14   3  10        0.14       -0.07      0.17 o
 -13   3  10       51.10       54.00      3.32 o
 -12   3  10       38.80       39.11      2.54 o
 -11   3  10        6.61        5.11      0.60 o
 -10   3  10       39.61       40.65      1.59 o
  -9   3  10      152.65      148.88      2.64 o
  -8   3  10        5.39        7.76      0.75 o
  -7   3  10      140.39      142.50      2.51 o
  -6   3  10      144.67      166.76      2.24 o
  -5   3  10      340.73      328.35      3.35 o
  -4   3  10        5.77        7.89      0.84 o
  -3   3  10       14.26       14.21      0.58 o
  -2   3  10       23.36       24.04      0.72 o
  -1   3  10      485.40      460.96      4.76 o
   0   3  10      191.56      169.61      1.92 o
   1   3  10      370.36      345.16      5.56 o
   2   3  10        7.44        6.25      0.49 o
   3   3  10      236.29      247.49      4.48 o
   4   3  10        5.26        7.15      0.48 o
   5   3  10      493.56      434.38      4.95 o
   6   3  10       83.64       93.55      1.58 o
   7   3  10       35.01       38.07      1.15 o
   8   3  10       52.23       49.99      2.12 o
   9   3  10       91.93      103.56      2.09 o
  10   3  10        1.94        2.08      0.32 o
  11   3  10        0.21        0.13      0.13 o
 -14   4  10       27.36       26.77      0.63 o
 -13   4  10        0.39        0.70      0.25 o
 -12   4  10        8.18        5.87      0.45 o
 -11   4  10        6.05        5.62      0.47 o
 -10   4  10      173.21      170.00      3.00 o
  -9   4  10       45.54       40.43      1.08 o
  -8   4  10       24.02       21.37      1.15 o
  -7   4  10        2.36        1.58      0.39 o
  -6   4  10       31.71       28.90      1.04 o
  -5   4  10       12.24       13.09      0.61 o
  -4   4  10        4.25        1.82      0.24 o
  -3   4  10       35.56       32.18      0.78 o
  -2   4  10        1.75        1.28      0.22 o
  -1   4  10        8.61        8.35      0.45 o
   0   4  10       61.68       59.40      1.59 o
   1   4  10       63.53       63.16      1.72 o
   2   4  10       33.82       31.97      0.96 o
   3   4  10       25.97       29.86      1.46 o
   4   4  10       13.35       13.12      0.93 o
   5   4  10       19.79       16.58      0.99 o
   6   4  10        9.39        6.44      0.60 o
   7   4  10        0.18        0.08      0.23 o
   8   4  10        5.68        6.16      0.54 o
   9   4  10       60.10       65.67      1.41 o
  10   4  10        2.59        2.64      0.25 o
 -12   5  10        4.01        4.63      0.43 o
 -11   5  10       42.82       46.68      1.53 o
 -10   5  10       12.66       15.11      0.82 o
  -9   5  10       46.90       50.12      1.18 o
  -8   5  10       10.06       11.67      0.63 o
  -7   5  10       27.44       26.56      0.79 o
  -6   5  10       24.38       21.89      0.74 o
  -5   5  10      110.10      106.92      2.75 o
  -4   5  10      103.24      104.45      1.40 o
  -3   5  10        0.00        0.37      0.27 o
  -2   5  10        0.88        0.49      0.16 o
  -1   5  10       31.78       31.86      1.11 o
   0   5  10       42.35       34.65      1.16 o
   1   5  10       34.28       35.02      1.15 o
   2   5  10       99.12       99.48      2.43 o
   3   5  10       25.13       27.97      1.25 o
   4   5  10       21.54       19.61      0.99 o
   5   5  10        5.93        6.82      0.44 o
   6   5  10       27.06       29.47      0.77 o
   7   5  10        0.34        0.24      0.17 o
  -8   6  10        1.06        1.08      0.19 o
  -7   6  10        0.12        0.02      0.18 o
  -6   6  10        2.09        2.03      0.32 o
  -5   6  10        4.88        8.92      0.86 o
  -4   6  10        2.02        1.90      0.53 o
  -3   6  10        9.06       11.06      0.85 o
  -2   6  10       19.49       22.58      1.32 o
  -1   6  10       75.37       81.85      1.82 o
   0   6  10        4.86        5.73      0.41 o
   1   6  10        0.59        1.22      0.22 o
   2   6  10       30.89       35.62      1.42 o
   3   6  10        4.90        5.75      0.83 o
   4   6  10        0.02       -0.10      0.20 o
 -17   1  11       69.48       65.56      4.25 o
 -16   1  11        9.56       11.84      0.63 o
 -15   1  11       61.48       64.11      1.29 o
 -14   1  11       77.93       78.38      1.58 o
 -13   1  11       95.70       92.25      2.61 o
 -12   1  11       89.92       87.57      1.64 o
 -11   1  11      110.92      115.83      2.74 o
 -10   1  11       14.66       14.39      0.70 o
  -9   1  11       48.15       51.37      1.85 o
  -8   1  11       27.55       26.15      0.99 o
  -7   1  11        8.29        8.88      0.42 o
  -6   1  11        1.71        1.39      0.19 o
  -5   1  11      186.13      188.93      3.06 o
  -4   1  11        0.49        1.39      0.54 o
  -3   1  11       34.16       45.44      2.05 o
  -2   1  11       31.21       30.76      2.07 o
  -1   1  11       90.32       88.71      3.55 o
   0   1  11       67.93       69.64      2.35 o
   1   1  11       66.25       64.19      1.16 o
   2   1  11        4.66        4.49      0.35 o
   3   1  11       25.35       26.84      0.78 o
   4   1  11       86.33       85.59      1.52 o
   5   1  11       18.68       15.58      0.80 o
   6   1  11       12.69       11.42      0.69 o
   7   1  11        3.52        3.96      0.37 o
   8   1  11       87.70       85.79      1.85 o
   9   1  11       13.84       16.09      0.62 o
  10   1  11       49.77       49.80      1.11 o
  11   1  11        0.17        0.03      0.15 o
  12   1  11        6.76        7.87      0.58 o
 -16   2  11        0.27        0.51      0.22 o
 -15   2  11       23.74       24.05      0.95 o
 -14   2  11        7.26        8.38      0.44 o
 -13   2  11       83.34       82.42      1.88 o
 -12   2  11      155.96      159.75      2.49 o
 -11   2  11       35.86       34.62      1.54 o
 -10   2  11       17.74       21.22      1.55 o
  -9   2  11       38.49       37.32      1.61 o
  -8   2  11        0.99        1.11      0.27 o
  -7   2  11        0.04       -0.36      0.36 o
  -6   2  11       99.32      100.27      2.14 o
  -5   2  11      113.11      134.84      2.70 o
  -4   2  11      327.66      360.38      9.27 o
  -3   2  11        2.67        2.93      0.34 o
  -2   2  11       22.66       14.99      0.64 o
  -1   2  11       13.85       16.05      0.64 o
   0   2  11        5.53        4.48      0.59 o
   1   2  11       55.20       58.95      1.28 o
   2   2  11        9.93        9.37      0.75 o
   3   2  11      420.95      402.17      4.77 o
   4   2  11       40.19       41.00      1.26 o
   5   2  11       79.74       81.77      2.08 o
   6   2  11        0.40       -0.01      0.28 o
   7   2  11        7.47        5.62      0.49 o
   8   2  11       13.58       12.91      0.77 o
   9   2  11       10.23       13.21      0.69 o
  10   2  11        0.53        0.59      0.36 o
  11   2  11        1.91        2.77      0.29 o
 -16   3  11        1.40        0.50      0.19 o
 -15   3  11        0.22        1.07      0.24 o
 -14   3  11        0.30        0.35      0.23 o
 -13   3  11        3.07        4.28      0.31 o
 -12   3  11       22.89       22.97      0.87 o
 -11   3  11       20.91       17.76      0.72 o
 -10   3  11       88.02       90.55      1.68 o
  -9   3  11        8.19       10.61      0.61 o
  -8   3  11       61.06       59.01      1.59 o
  -7   3  11      193.93      199.02      2.88 o
  -6   3  11       13.72       12.94      0.75 o
  -5   3  11      289.14      298.45      5.80 o
  -4   3  11      698.50      664.17      4.99 o
  -3   3  11      712.01      668.07      5.83 o
  -2   3  11      141.94      133.27      4.23 o
  -1   3  11      218.40      201.72      2.31 o
   0   3  11      126.55      115.32      2.31 o
   1   3  11       71.37       73.54      1.99 o
   2   3  11        4.17        4.27      0.46 o
   3   3  11        0.41        0.32      0.29 o
   4   3  11       60.97       56.96      1.57 o
   5   3  11       48.49       46.80      1.54 o
   6   3  11       12.22       11.97      0.55 o
   7   3  11       46.58       48.22      1.16 o
   8   3  11       53.49       53.62      1.47 o
   9   3  11       36.20       45.18      1.18 o
  10   3  11        2.20        1.54      0.23 o
 -14   4  11       11.43       12.02      0.48 o
 -13   4  11        4.05        3.59      0.27 o
 -12   4  11        6.14        6.65      0.42 o
 -11   4  11        0.05       -0.20      0.20 o
 -10   4  11        0.37        0.94      0.33 o
  -9   4  11        6.52        5.95      0.47 o
  -8   4  11        2.46        2.29      0.40 o
  -7   4  11       19.69       15.20      0.95 o
  -6   4  11       37.85       39.00      1.56 o
  -5   4  11       39.29       42.75      1.70 o
  -4   4  11        6.86        8.20      0.48 o
  -3   4  11        1.43        1.10      0.22 o
  -2   4  11       89.40       94.48      1.95 o
  -1   4  11       36.67       33.79      1.00 o
   0   4  11      249.78      243.94      3.25 o
   1   4  11        1.48        2.09      0.32 o
   2   4  11        0.52        0.51      0.32 o
   3   4  11        0.21        0.49      0.21 o
   4   4  11       49.68       53.06      1.63 o
   5   4  11       21.53       25.43      0.94 o
   6   4  11        1.55        0.83      0.21 o
   7   4  11        2.68        2.93      0.28 o
   8   4  11        0.73        0.26      0.20 o
 -11   5  11        7.06        6.24      0.43 o
 -10   5  11        6.75        9.67      0.60 o
  -9   5  11        2.19        3.12      0.27 o
  -8   5  11        3.72        4.72      0.34 o
  -7   5  11        2.53        3.01      0.35 o
  -6   5  11        6.10        6.39      0.50 o
  -5   5  11       14.97       11.94      0.54 o
  -4   5  11        0.73        1.51      0.23 o
  -3   5  11       15.30       17.08      0.63 o
  -2   5  11       30.11       26.31      1.09 o
  -1   5  11       78.84       75.74      2.88 o
   0   5  11       35.17       35.59      1.40 o
   1   5  11       14.56       15.40      0.93 o
   2   5  11       21.65       26.70      0.89 o
   3   5  11        0.35        0.55      0.27 o
   4   5  11       35.44       36.21      1.17 o
   5   5  11       22.16       24.90      0.85 o
   6   5  11        1.49        3.01      0.46 o
  -7   6  11        0.15        0.20      0.24 o
  -6   6  11       27.99       32.64      1.35 o
  -5   6  11       23.46       30.08      1.44 o
  -4   6  11        0.05        0.45      0.33 o
  -3   6  11        1.01        1.07      0.40 o
  -2   6  11        0.77        0.71      0.22 o
  -1   6  11       18.30       22.30      0.86 o
   0   6  11        1.51        1.89      0.27 o
   1   6  11        2.71        3.13      0.47 o
   2   6  11        9.59       10.59      0.71 o
 -16   0  12        2.47        2.38      0.41 o
 -15   0  12        0.21        0.39      0.22 o
 -14   0  12       25.41       22.81      1.05 o
 -13   0  12       22.33       23.79      1.19 o
 -12   0  12       38.69       41.73      1.61 o
 -11   0  12      202.39      193.27      5.08 o
 -10   0  12        2.30        2.47      0.51 o
  -9   0  12      295.77      273.89      4.24 o
  -8   0  12       34.07       37.37      1.22 o
  -7   0  12      130.89      135.30      2.14 o
  -6   0  12       92.52      104.41      1.83 o
  -5   0  12      229.96      237.35      2.55 o
  -4   0  12       93.17      106.67      1.99 o
  -3   0  12      350.61      371.97      5.08 o
  -2   0  12       38.01       40.44      2.87 o
  -1   0  12       90.80       90.19      2.82 o
   0   0  12       59.45       65.95      2.32 o
   1   0  12       55.68       59.32      1.34 o
   2   0  12      218.68      206.47      3.35 o
   3   0  12      223.79      226.29      3.57 o
   4   0  12        0.32       -0.30      0.30 o
   5   0  12       31.72       35.92      2.37 o
   6   0  12      158.63      131.59      2.68 o
   7   0  12       70.09       67.61      2.29 o
   8   0  12      744.57      726.08     13.66 o
   9   0  12       21.87       25.70      1.45 o
  10   0  12        9.87        6.57      0.68 o
  11   0  12        6.84        5.65      0.49 o
 -16   1  12        7.67        7.99      0.38 o
 -15   1  12        4.35        2.70      0.29 o
 -14   1  12       21.19       24.79      0.88 o
 -13   1  12       14.65       17.06      0.79 o
 -12   1  12       28.62       31.45      1.12 o
 -11   1  12        5.80        4.30      0.35 o
 -10   1  12        0.07        0.03      0.18 o
  -9   1  12        0.11        0.21      0.19 o
  -8   1  12      122.62      127.05      2.29 o
  -7   1  12        1.98        2.66      0.29 o
  -6   1  12      119.35      119.54      1.61 o
  -5   1  12       88.96       96.80      1.26 o
  -4   1  12       10.77        8.24      0.44 o
  -3   1  12      151.05      170.62      1.94 o
  -2   1  12      143.12      157.28      3.36 o
  -1   1  12        2.72        2.70      0.27 o
   0   1  12       11.63       10.90      0.45 o
   1   1  12      430.33      404.75      3.70 o
   2   1  12      190.97      167.39      1.83 o
   3   1  12       23.91       25.70      0.85 o
   4   1  12        3.20        2.43      0.30 o
   5   1  12        0.81        0.28      0.29 o
   6   1  12       10.00       10.01      0.64 o
   7   1  12      142.48      131.78      1.83 o
   8   1  12       95.56       93.95      1.68 o
   9   1  12       19.06       19.56      0.86 o
  10   1  12       16.33       14.55      0.63 o
  11   1  12        5.91        7.56      0.58 o
 -16   2  12       31.46       36.06      0.90 o
 -15   2  12        6.59        7.89      0.53 o
 -14   2  12        5.99        6.47      0.43 o
 -13   2  12      151.09      142.50      2.12 o
 -12   2  12       13.08       16.67      0.65 o
 -11   2  12        0.61        1.20      0.31 o
 -10   2  12      146.90      153.15      3.00 o
  -9   2  12       35.51       35.91      1.62 o
  -8   2  12       10.42       12.40      0.70 o
  -7   2  12        1.40        1.53      0.24 o
  -6   2  12       21.61       19.07      1.13 o
  -5   2  12      269.64      267.18     11.77 o
  -4   2  12     1557.98     1488.58     11.10 o
  -3   2  12        1.85        1.91      0.28 o
  -2   2  12       69.72       61.38      1.21 o
  -1   2  12        1.30        1.56      0.60 o
   0   2  12      168.70      160.21      2.69 o
   1   2  12        5.50        3.79      0.39 o
   2   2  12       14.28       13.93      0.93 o
   3   2  12      178.57      160.91      3.09 o
   4   2  12        2.64        2.41      0.34 o
   5   2  12        0.28        0.45      0.26 o
   6   2  12        8.71        5.18      0.38 o
   7   2  12       26.97       29.24      1.52 o
   8   2  12       20.57       23.96      1.39 o
   9   2  12        3.49        2.27      0.32 o
  10   2  12        4.29        5.42      0.56 o
 -15   3  12        9.51       10.94      0.49 o
 -14   3  12       12.24       13.83      0.66 o
 -13   3  12        0.26        0.35      0.19 o
 -12   3  12        6.62        5.19      0.34 o
 -11   3  12        7.55        8.98      0.43 o
 -10   3  12        6.98        5.90      0.37 o
  -9   3  12       18.95       18.16      0.65 o
  -8   3  12        9.29        6.24      0.41 o
  -7   3  12      308.44      319.81      5.47 o
  -6   3  12        6.44        6.93      0.56 o
  -5   3  12       72.35       68.79      2.09 o
  -4   3  12      360.91      340.04      4.25 o
  -3   3  12      108.93      103.34      2.34 o
  -2   3  12       93.22       83.81      3.23 o
  -1   3  12       59.19       63.66      1.78 o
   0   3  12        4.46        3.65      0.38 o
   1   3  12        3.93        2.42      0.44 o
   2   3  12       40.15       35.80      1.77 o
   3   3  12        3.09        3.55      0.39 o
   4   3  12       10.45        8.93      0.57 o
   5   3  12       10.06       12.81      0.56 o
   6   3  12       27.26       25.68      0.72 o
   7   3  12        1.28        1.03      0.22 o
   8   3  12       29.10       27.43      0.86 o
   9   3  12        3.76        3.76      0.46 o
 -13   4  12        6.44        9.04      0.41 o
 -12   4  12        6.95        6.25      0.30 o
 -11   4  12        0.62        0.45      0.15 o
 -10   4  12       42.50       43.81      1.84 o
  -9   4  12        4.48        4.10      0.38 o
  -8   4  12       12.50       11.68      0.79 o
  -7   4  12      164.80      160.40      4.35 o
  -6   4  12        6.93        8.92      0.72 o
  -5   4  12        2.88        2.18      0.34 o
  -4   4  12        7.46        7.29      0.55 o
  -3   4  12      123.12      123.97      3.62 o
  -2   4  12        0.49        0.68      0.30 o
  -1   4  12       41.30       49.08      1.45 o
   0   4  12        6.00        6.15      0.51 o
   1   4  12        2.00        2.22      0.36 o
   2   4  12       90.27       89.62      1.71 o
   3   4  12        7.48        8.07      0.51 o
   4   4  12       12.59       14.93      0.56 o
   5   4  12        7.26        6.14      0.42 o
   6   4  12       69.28       68.91      1.16 o
   7   4  12        1.98        2.12      0.26 o
 -10   5  12        0.21        0.04      0.18 o
  -9   5  12        6.51        6.29      0.36 o
  -8   5  12       15.79       14.82      0.60 o
  -7   5  12       17.42       17.44      0.68 o
  -6   5  12        0.91        1.92      0.28 o
  -5   5  12        0.27        0.24      0.26 o
  -4   5  12        0.56        0.24      0.22 o
  -3   5  12        5.38        3.48      0.42 o
  -2   5  12        2.00        1.64      0.26 o
  -1   5  12       12.61       11.32      0.88 o
   0   5  12        3.76        3.03      0.42 o
   1   5  12        1.07        1.38      0.23 o
   2   5  12        3.25        2.68      0.28 o
   3   5  12        1.57        1.47      0.27 o
   4   5  12       14.14       14.69      0.60 o
  -4   6  12        4.76        7.08      0.63 o
  -3   6  12       26.39       28.51      1.25 o
 -16   1  13        2.30        1.68      0.33 o
 -15   1  13        1.83        1.45      0.22 o
 -14   1  13        8.91       10.69      0.56 o
 -13   1  13       10.60        9.70      0.59 o
 -12   1  13       77.92       76.06      1.69 o
 -11   1  13        2.67        2.38      0.30 o
 -10   1  13        2.14        1.15      0.23 o
  -9   1  13        0.35        0.37      0.16 o
  -8   1  13       58.91       61.71      1.11 o
  -7   1  13       62.05       63.46      1.63 o
  -6   1  13       93.23       97.02      2.62 o
  -5   1  13        0.51        0.17      0.19 o
  -4   1  13        2.23        2.49      0.31 o
  -3   1  13       12.02        8.39      0.51 o
  -2   1  13       56.96       54.32      1.69 o
  -1   1  13        0.30        0.14      0.19 o
   0   1  13        0.56        0.56      0.20 o
   1   1  13      100.07       96.83      1.42 o
   2   1  13        3.73        3.62      0.32 o
   3   1  13        0.07        0.06      0.23 o
   4   1  13        0.80        0.87      0.22 o
   5   1  13       59.35       57.13      1.94 o
   6   1  13       46.50       41.94      1.28 o
   7   1  13      146.76      146.13      2.71 o
   8   1  13       17.15       16.71      0.65 o
   9   1  13        9.29       10.24      0.54 o
  10   1  13        3.79        3.19      0.40 o
 -15   2  13        1.30        0.93      0.41 o
 -14   2  13        1.05        1.45      0.22 o
 -13   2  13        0.32        0.31      0.20 o
 -12   2  13        3.74        3.00      0.29 o
 -11   2  13       13.84       14.32      0.62 o
 -10   2  13        4.86        5.93      0.44 o
  -9   2  13       57.91       58.83      1.82 o
  -8   2  13       11.11       14.93      0.66 o
  -7   2  13        9.87       16.37      0.73 o
  -6   2  13       19.11       18.69      0.87 o
  -5   2  13      151.69      146.67      3.03 o
  -4   2  13      134.69      134.90      1.98 o
  -3   2  13        5.43        6.34      0.45 o
  -2   2  13       35.01       33.37      1.10 o
  -1   2  13       48.09       40.75      1.20 o
   0   2  13       66.49       60.70      1.50 o
   1   2  13        5.56        5.37      0.45 o
   2   2  13        5.81        5.20      0.61 o
   3   2  13       83.31       71.19      2.03 o
   4   2  13      168.48      148.14      2.87 o
   5   2  13        0.28        0.04      0.28 o
   6   2  13       10.98        9.44      0.67 o
   7   2  13        7.68        5.82      0.50 o
   8   2  13       10.77       12.69      0.69 o
   9   2  13        0.10       -0.04      0.24 o
 -14   3  13       15.08       14.61      0.45 o
 -13   3  13       19.86       20.64      0.65 o
 -12   3  13       26.71       24.87      0.75 o
 -11   3  13      107.46      112.72      1.52 o
 -10   3  13       40.03       37.58      0.94 o
  -9   3  13        0.71        0.53      0.17 o
  -8   3  13        3.97        3.60      0.52 o
  -7   3  13       91.73       88.91      2.40 o
  -6   3  13        1.99        1.89      0.35 o
  -5   3  13       89.29       89.39      2.58 o
  -4   3  13      118.63      106.58      2.38 o
  -3   3  13       32.39       36.04      1.69 o
  -2   3  13        2.76        2.57      0.34 o
  -1   3  13       44.18       44.54      1.58 o
   0   3  13       66.12       62.71      1.84 o
   1   3  13       11.43       10.01      0.74 o
   2   3  13       65.84       61.83      1.79 o
   3   3  13       49.45       41.31      1.43 o
   4   3  13       85.53       82.18      1.92 o
   5   3  13        4.17        3.86      0.29 o
   6   3  13       17.23       23.73      0.66 o
   7   3  13        0.41        0.19      0.23 o
   8   3  13        7.35        5.82      0.52 o
 -12   4  13       48.23       57.35      1.07 o
 -11   4  13        0.01        0.02      0.15 o
 -10   4  13        0.40        0.31      0.24 o
  -9   4  13        0.21        0.31      0.25 o
  -8   4  13       52.81       55.31      1.59 o
  -7   4  13       17.22       15.81      0.89 o
  -6   4  13        5.44        5.62      0.56 o
  -5   4  13       56.77       56.60      2.18 o
  -4   4  13        0.38        0.52      0.29 o
  -3   4  13       86.99       81.80      1.64 o
  -2   4  13       13.34       16.75      1.01 o
  -1   4  13       12.18        9.76      0.77 o
   0   4  13       13.78       14.30      0.89 o
   1   4  13       34.04       37.90      1.06 o
   2   4  13       17.99       15.94      0.66 o
   3   4  13        4.74        3.84      0.33 o
   4   4  13       11.47       12.68      0.50 o
   5   4  13        0.45        0.38      0.18 o
  -9   5  13        6.93        5.53      0.37 o
  -8   5  13       15.90       13.35      0.49 o
  -7   5  13        1.38        1.52      0.28 o
  -6   5  13        3.23        4.35      0.34 o
  -5   5  13        9.60       11.34      0.53 o
  -4   5  13        0.33        0.19      0.14 o
  -3   5  13        2.26        3.49      0.26 o
  -2   5  13       11.41       11.85      1.03 o
  -1   5  13        0.47        1.07      0.22 o
   0   5  13       12.71       16.57      0.59 o
   1   5  13        1.79        2.24      0.23 o
   2   5  13       16.66       19.02      1.07 o
   3   5  13       20.67       23.94      1.00 o
 -15   0  14      158.61      174.90      3.17 o
 -14   0  14      118.05      113.29      2.94 o
 -13   0  14      123.79      107.43      3.16 o
 -12   0  14       17.15       20.14      1.50 o
 -11   0  14        0.15        1.74      0.55 o
 -10   0  14      127.49      127.88     10.56 o
  -9   0  14       98.08      100.16      5.27 o
  -8   0  14       12.61       11.98      0.86 o
  -7   0  14        0.19        0.25      0.28 o
  -6   0  14        3.61        2.84      0.48 o
  -5   0  14       30.25       36.28      1.48 o
  -4   0  14      202.51      210.26      4.44 o
  -3   0  14       37.35       44.13      1.65 o
  -2   0  14       90.99       95.71      5.93 o
  -1   0  14       10.36        8.56      0.58 o
   0   0  14      237.57      232.41      3.61 o
   1   0  14       34.07       34.22      1.40 o
   2   0  14        1.78        2.50      0.46 o
   3   0  14       13.99       14.49      0.92 o
   4   0  14        4.31        6.09      0.60 o
   5   0  14        0.24        0.11      0.48 o
   6   0  14      133.41      130.69      3.34 o
   7   0  14       41.30       35.46      1.17 o
   8   0  14       25.56       25.74      1.23 o
   9   0  14        8.71        7.59      0.55 o
 -15   1  14       28.13       26.74      0.82 o
 -14   1  14       23.99       28.39      0.82 o
 -13   1  14       36.11       33.96      1.01 o
 -12   1  14      100.76       98.39      1.83 o
 -11   1  14       17.18       16.89      0.87 o
 -10   1  14       14.61       18.58      1.10 o
  -9   1  14        2.69        3.59      0.31 o
  -8   1  14        5.00        7.12      0.39 o
  -7   1  14       11.80       12.25      0.50 o
  -6   1  14       38.87       42.70      1.45 o
  -5   1  14        0.21        0.19      0.21 o
  -4   1  14        1.36        1.43      0.32 o
  -3   1  14        3.89        2.62      0.31 o
  -2   1  14        3.77        3.19      0.30 o
  -1   1  14      121.97      111.07      2.00 o
   0   1  14        6.01        7.93      0.48 o
   1   1  14       90.20       87.98      1.54 o
   2   1  14      167.18      166.07      2.11 o
   3   1  14       29.60       29.89      0.89 o
   4   1  14       56.81       57.70      1.56 o
   5   1  14       40.60       35.23      1.06 o
   6   1  14        7.86        8.30      0.51 o
   7   1  14       15.80       18.26      0.66 o
   8   1  14        7.08        5.07      0.50 o
   9   1  14        1.24        0.99      0.28 o
 -15   2  14        1.03        0.78      0.21 o
 -14   2  14        0.16       -0.08      0.15 o
 -13   2  14        1.86        2.37      0.28 o
 -12   2  14       63.65       68.35      1.42 o
 -11   2  14      103.87      100.93      1.89 o
 -10   2  14       18.25       19.08      0.63 o
  -9   2  14       60.90       67.25      1.49 o
  -8   2  14        0.90        0.64      0.21 o
  -7   2  14       16.58       18.61      0.89 o
  -6   2  14        5.22        5.60      0.45 o
  -5   2  14       18.69       20.04      0.79 o
  -4   2  14       11.41       11.10      0.60 o
  -3   2  14       17.07       18.25      0.83 o
  -2   2  14       55.90       51.23      1.35 o
  -1   2  14       70.56       65.50      1.50 o
   0   2  14       23.42       23.83      0.96 o
   1   2  14        7.54        7.16      0.66 o
   2   2  14       22.88       24.73      1.19 o
   3   2  14      167.24      158.81      2.89 o
   4   2  14       68.12       57.35      1.69 o
   5   2  14       16.20       18.90      1.18 o
   6   2  14        1.88        3.30      0.37 o
   7   2  14        0.42        1.19      0.26 o
   8   2  14        3.21        3.19      0.39 o
 -13   3  14       17.25       16.03      0.47 o
 -12   3  14        1.78        1.78      0.20 o
 -11   3  14        9.68       11.95      0.45 o
 -10   3  14        5.17        4.54      0.27 o
  -9   3  14        4.09        3.24      0.34 o
  -8   3  14        5.38        5.42      0.45 o
  -7   3  14        3.03        3.44      0.39 o
  -6   3  14       34.98       31.93      1.31 o
  -5   3  14       11.18       10.63      0.78 o
  -4   3  14        5.39        4.86      0.47 o
  -3   3  14        3.01        1.99      0.32 o
  -2   3  14       87.40       83.31      2.47 o
  -1   3  14       74.11       72.94      2.18 o
   0   3  14       22.70       22.96      1.10 o
   1   3  14        1.40        1.25      0.33 o
   2   3  14       21.70       20.06      0.97 o
   3   3  14       10.44       10.26      0.69 o
   4   3  14        2.47        2.07      0.32 o
   5   3  14        3.95        3.52      0.36 o
   6   3  14       39.08       42.44      1.27 o
 -11   4  14        0.35       -0.04      0.14 o
 -10   4  14        9.10       11.15      0.58 o
  -9   4  14        3.94        3.49      0.29 o
  -8   4  14        2.40        2.18      0.30 o
  -7   4  14        9.99        8.49      0.62 o
  -6   4  14      175.02      180.09      2.74 o
  -5   4  14       62.34       61.36      1.60 o
  -4   4  14       22.95       25.74      0.87 o
  -3   4  14       11.00       10.89      0.58 o
  -2   4  14       22.08       22.17      0.92 o
  -1   4  14        0.02        0.34      0.27 o
   0   4  14       42.77       45.69      1.42 o
   1   4  14       43.32       46.30      1.36 o
   2   4  14       62.44       66.06      1.47 o
   3   4  14        1.48        1.84      0.27 o
   4   4  14        1.44        1.23      0.29 o
  -7   5  14       21.64       25.70      0.73 o
  -6   5  14        2.49        1.66      0.20 o
  -5   5  14        0.02        0.04      0.19 o
  -4   5  14       11.78       14.33      0.65 o
  -3   5  14        7.16        7.43      0.37 o
  -2   5  14        0.23        0.57      0.21 o
  -1   5  14        3.25        2.18      0.29 o
   0   5  14       32.02       37.71      1.42 o
 -14   1  15       66.85       64.00      1.72 o
 -13   1  15       13.55       14.27      0.75 o
 -12   1  15       21.07       21.15      0.99 o
 -11   1  15        5.23        5.18      0.42 o
 -10   1  15       11.94       10.64      0.61 o
  -9   1  15        0.46        0.48      0.28 o
  -8   1  15        0.61        0.41      0.17 o
  -7   1  15        6.03        4.79      0.36 o
  -6   1  15       18.99       18.54      0.83 o
  -5   1  15       38.33       40.68      1.12 o
  -4   1  15       32.92       33.79      1.01 o
  -3   1  15        2.27        2.38      0.36 o
  -2   1  15       24.57       20.20      0.87 o
  -1   1  15       47.19       42.21      1.06 o
   0   1  15       56.28       52.89      1.45 o
   1   1  15       29.95       31.08      0.90 o
   2   1  15       22.29       24.45      0.78 o
   3   1  15       33.42       34.21      0.88 o
   4   1  15        9.88        9.95      0.63 o
   5   1  15        1.14        0.90      0.22 o
   6   1  15        5.47        6.67      0.39 o
   7   1  15       21.15       22.20      0.69 o
 -14   2  15        2.82        2.71      0.37 o
 -13   2  15       11.00       13.50      0.62 o
 -12   2  15        1.33        1.67      0.27 o
 -11   2  15        6.37        5.95      0.31 o
 -10   2  15        0.07        0.42      0.15 o
  -9   2  15       82.04       80.90      1.65 o
  -8   2  15       28.21       32.84      0.90 o
  -7   2  15        0.23        0.29      0.20 o
  -6   2  15        0.27        0.75      0.23 o
  -5   2  15       10.40       10.58      0.57 o
  -4   2  15      122.92      118.08      2.05 o
  -3   2  15      124.12      111.06      2.08 o
  -2   2  15      121.83      113.53      1.97 o
  -1   2  15       14.85       13.54      0.58 o
   0   2  15       34.33       33.28      1.03 o
   1   2  15       14.93       15.75      0.98 o
   2   2  15       16.28       13.82      0.85 o
   3   2  15       17.92       18.34      0.93 o
   4   2  15       10.18       10.71      0.50 o
   5   2  15       17.67       18.72      0.62 o
   6   2  15       32.34       31.52      0.90 o
 -12   3  15       30.22       29.63      1.02 o
 -11   3  15        9.49       10.75      0.53 o
 -10   3  15        7.91        8.97      0.56 o
  -9   3  15       15.11       13.04      0.73 o
  -8   3  15       62.94       63.15      1.64 o
  -7   3  15        0.65        0.82      0.30 o
  -6   3  15      203.79      188.51      2.95 o
  -5   3  15      145.15      119.00      2.35 o
  -4   3  15       67.14       68.45      1.77 o
  -3   3  15       27.63       26.93      1.07 o
  -2   3  15       75.71       73.94      1.99 o
  -1   3  15       24.04       25.94      0.84 o
   0   3  15        1.06        2.12      0.36 o
   1   3  15        2.08        1.88      0.35 o
   2   3  15       32.74       35.77      1.20 o
   3   3  15       16.45       15.06      0.72 o
   4   3  15        1.43        0.99      0.21 o
 -10   4  15        2.13        2.40      0.25 o
  -9   4  15        3.48        2.91      0.31 o
  -8   4  15        1.51        2.61      0.25 o
  -7   4  15        0.30        0.83      0.26 o
  -6   4  15       13.62       10.87      0.64 o
  -5   4  15       80.11       74.45      1.58 o
  -4   4  15       16.90       17.56      0.63 o
  -3   4  15        7.83        6.27      0.40 o
  -2   4  15        1.56        2.17      0.36 o
  -1   4  15        1.97        2.07      0.35 o
   0   4  15        7.80       11.03      0.63 o
   1   4  15        1.13        1.66      0.27 o
   2   4  15        2.01        2.75      0.43 o
 -14   0  16        0.04        0.23      0.20 o
 -13   0  16       48.76       53.74      1.85 o
 -12   0  16       17.33       14.32      1.08 o
 -11   0  16        6.71        7.27      0.84 o
 -10   0  16       32.19       31.82      1.61 o
  -9   0  16       28.27       28.94      1.19 o
  -8   0  16       45.98       42.59      1.49 o
  -7   0  16      171.30      171.07     10.11 o
  -6   0  16       38.28       37.13      2.17 o
  -5   0  16       37.93       39.46      4.38 o
  -4   0  16      128.03      117.90      3.72 o
  -3   0  16        0.70        1.11      0.32 o
  -2   0  16        6.31        4.63      0.42 o
  -1   0  16       61.91       59.52      4.49 o
   0   0  16       72.08       74.26      2.42 o
   1   0  16        2.47        3.95      0.47 o
   2   0  16        1.84        1.59      0.33 o
   3   0  16        7.68        7.74      0.58 o
   4   0  16       23.97       18.27      1.13 o
   5   0  16        0.96        0.63      0.33 o
   6   0  16       12.54       15.46      0.83 o
 -13   1  16       11.10        9.86      0.54 o
 -12   1  16       58.03       58.61      1.45 o
 -11   1  16        0.76        0.44      0.18 o
 -10   1  16       12.68       13.75      0.65 o
  -9   1  16        0.28        0.50      0.23 o
  -8   1  16        5.34        5.71      0.47 o
  -7   1  16        0.13        0.05      0.18 o
  -6   1  16       52.58       48.95      2.32 o
  -5   1  16        8.68        7.53      0.69 o
  -4   1  16        1.63        0.94      0.24 o
  -3   1  16       16.59       15.87      0.76 o
  -2   1  16        4.26        5.40      0.40 o
  -1   1  16       14.10       13.32      0.58 o
   0   1  16       45.56       42.63      1.26 o
   1   1  16       15.01       17.66      0.74 o
   2   1  16       82.10       83.03      1.96 o
   3   1  16        0.10        0.16      0.24 o
   4   1  16       12.64       14.29      0.57 o
   5   1  16       20.42       16.17      0.54 o
   6   1  16       53.67       61.84      1.56 o
 -12   2  16        0.01        0.40      0.23 o
 -11   2  16        6.33        7.12      0.61 o
 -10   2  16        1.39        2.09      0.22 o
  -9   2  16       38.22       38.68      1.03 o
  -8   2  16       65.77       69.28      2.29 o
  -7   2  16        2.79        5.07      0.43 o
  -6   2  16       70.27       63.30      1.98 o
  -5   2  16       58.42       58.25      1.38 o
  -4   2  16       21.79       21.93      0.87 o
  -3   2  16       21.51       18.61      0.67 o
  -2   2  16        1.25        0.73      0.18 o
  -1   2  16        9.04       10.05      0.47 o
   0   2  16       60.81       58.76      3.40 o
   1   2  16       59.04       53.98      1.53 o
   2   2  16        1.06        1.19      0.31 o
   3   2  16        1.27        1.04      0.18 o
   4   2  16        2.29        3.01      0.25 o
   5   2  16       12.40       13.27      0.74 o
 -10   3  16        0.11       -0.07      0.23 o
  -9   3  16       31.71       29.00      0.92 o
  -8   3  16       32.92       38.90      1.16 o
  -7   3  16        0.41        0.89      0.30 o
  -6   3  16      246.43      233.23      2.98 o
  -5   3  16       54.45       53.56      1.61 o
  -4   3  16       65.01       69.02      1.37 o
  -3   3  16        1.91        1.73      0.23 o
  -2   3  16       24.99       30.96      0.77 o
  -1   3  16        2.88        2.86      0.33 o
   0   3  16       11.53       11.90      0.71 o
   1   3  16        0.22        0.73      0.42 o
   2   3  16        0.21        0.08      0.24 o
   3   3  16        7.83        6.47      0.38 o
  -7   4  16        5.28        3.95      0.33 o
  -6   4  16       51.10       49.32      0.89 o
  -5   4  16       43.79       38.65      0.96 o
  -4   4  16        0.59        0.74      0.32 o
  -3   4  16        6.22        5.45      0.59 o
  -2   4  16        0.74        1.00      0.24 o
  -1   4  16        4.57        5.44      0.38 o
 -12   1  17       10.58       13.40      0.57 o
 -11   1  17        0.01       -0.15      0.19 o
 -10   1  17        0.10        0.28      0.15 o
  -9   1  17       16.94       17.14      0.87 o
  -8   1  17       18.46       19.35      0.63 o
  -7   1  17        0.83        0.49      0.20 o
  -6   1  17        1.33        2.19      0.31 o
  -5   1  17        0.05        0.03      0.21 o
  -4   1  17        5.01        3.80      0.42 o
  -3   1  17        4.99        5.33      0.40 o
  -2   1  17       27.69       26.56      0.92 o
  -1   1  17        2.67        3.32      0.36 o
   0   1  17        9.75       11.04      0.55 o
   1   1  17        5.60        5.55      0.39 o
   2   1  17       42.77       44.49      1.22 o
   3   1  17        8.89        9.94      0.43 o
   4   1  17       10.41       10.10      0.47 o
 -10   2  17        3.92        3.40      0.44 o
  -9   2  17        9.33       11.33      0.56 o
  -8   2  17        3.30        4.85      0.43 o
  -7   2  17        0.54        0.66      0.20 o
  -6   2  17       17.64       19.60      0.95 o
  -5   2  17        5.04        5.19      0.39 o
  -4   2  17        3.78        5.00      0.34 o
  -3   2  17       25.59       27.68      0.72 o
  -2   2  17       42.75       44.48      1.29 o
  -1   2  17       32.43       33.68      1.15 o
   0   2  17       10.50        9.96      0.63 o
   1   2  17        0.16        0.13      0.18 o
   2   2  17       50.66       46.74      0.87 o
   3   2  17       29.46       29.76      1.11 o
  -9   3  17       33.11       32.99      1.11 o
  -8   3  17       30.26       27.56      0.80 o
  -7   3  17        2.03        2.40      0.30 o
  -6   3  17       18.50       18.26      0.87 o
  -5   3  17       47.38       47.60      1.46 o
  -4   3  17       23.30       25.41      0.83 o
  -3   3  17        4.33        5.21      0.33 o
  -2   3  17        0.51        0.71      0.23 o
  -1   3  17       12.64       14.75      0.67 o
   0   3  17       44.43       47.93      1.11 o
 -10   0  18        5.29        5.09      0.38 o
  -9   0  18       12.01       12.17      0.92 o
  -8   0  18       13.75       13.30      1.03 o
  -7   0  18        1.02        1.98      0.46 o
  -6   0  18       22.19       20.55      1.32 o
  -5   0  18       14.28       13.59      1.09 o
  -4   0  18       18.69       17.29      1.20 o
  -3   0  18        0.35        0.16      0.33 o
  -2   0  18        1.70        0.83      0.35 o
  -1   0  18       23.19       24.50      1.31 o
   0   0  18       49.13       58.62      1.87 o
   1   0  18        8.45       10.45      0.74 o
   2   0  18       50.78       56.38      1.55 o
  -9   1  18        0.10        0.22      0.24 o
  -8   1  18        0.96        0.32      0.19 o
  -7   1  18        7.28        6.99      0.51 o
  -6   1  18        4.29        4.39      0.44 o
  -5   1  18        0.08       -0.06      0.19 o
  -4   1  18       36.55       40.65      1.23 o
  -3   1  18       58.10       55.98      1.40 o
  -2   1  18       43.51       44.49      1.20 o
  -1   1  18       12.44       11.29      0.49 o
   0   1  18       26.78       25.85      0.86 o
   1   1  18        0.38        0.60      0.21 o
  -8   2  18        0.92        0.95      0.22 o
  -7   2  18        0.09        0.33      0.36 o
  -6   2  18        5.19        5.69      0.29 o
  -5   2  18        0.59        0.43      0.15 o
  -4   2  18       10.14       10.81      0.39 o
  -3   2  18       13.42       14.79      0.68 o
  -2   2  18       10.43       13.35      0.63 o
  -1   2  18        2.53        2.30      0.29 o
   0   2  18       10.36       12.34      0.54 o
  -6   1  19       49.57       52.60      1.51 o
  -5   1  19       38.82       43.71      1.69 o
  -4   1  19       11.33       13.01      0.84 o
  -3   1  19        0.57        1.35      0.34 o
 
